# Supplementary material for: Global lineages of non-tuberculous mycobacteria in residential water samples from Germany
Source: BMC Microbiol. 2025 Dec 7;25:792. doi: 10.1186/s12866-025-04563-7 (PMC12701587; doi:10.1186/s12866-025-04563-7)
Supplement: Supplementary file 1 — Supplementary Material 1. [file 12866_2025_4563_MOESM1_ESM.zip]

Archive with 2 entries (2 files):
- supplementals_20251016.docx
- supplementary_tables.xlsx
