# Supplementary material for: Global lineages of non-tuberculous mycobacteria in residential water samples from Germany
Source: BMC Microbiol. 2025 Dec 7;25:792. doi: 10.1186/s12866-025-04563-7 (PMC12701587; doi:10.1186/s12866-025-04563-7)
Supplement: Supplementary file 1 — Supplementary Material 1. [file 12866_2025_4563_MOESM1_ESM.zip › supplementary_tables.xlsx]

## Sheet: Table S1 chimaera
Sample ID	Species	Patient	Country	Site	Disease	Isolation source	Host	Collection date	Study	group	Chimaera subgroup	% Good cgMLST targets	Assembly length (bp)	Accession	cgMLST cluster d10	Contigs
24001776	M. chimaera	ntmscope_eco_1	Germany	Frankfurt	Environmental	Shower head	Environmental	2022-10-24 07:29:39	This study	group1	1.branch2	99.9	6.4	ERR14852766	MST Cluster 15	149
24001788	M. chimaera	ntmscope_eco_12	Germany	Frankfurt	Environmental	Shower head	Environmental	2023-02-08	This study	group2	2.1	97.6	6	ERR14852777		113
24001790	M. chimaera	ntmscope_eco_14	Germany	Frankfurt	Environmental	Faucet	Environmental	2023-02-08	This study	group1	1.branch1	99.8	6.5	ERR14852779	MST Cluster 4	161
24001779	M. chimaera	ntmscope_eco_4	Germany	Frankfurt	Environmental	Shower head	Environmental	2023-06-02	This study	group1	1.8	99.9	6.3	ERR14852769	MST Cluster 3	141
24001780	M. chimaera	ntmscope_eco_5	Germany	Frankfurt	Environmental	Faucet	Environmental	2023-06-02	This study	group1	1.8	99.9	6.2	ERR14852770	MST Cluster 3	108
24001781	M. chimaera	ntmscope_eco_6	Germany	Frankfurt	Environmental	Shower head	Environmental	2023-06-02	This study	group1	1.8	99.9	6.1	ERR14852771	MST Cluster 3	123
ml607-19	M. chimaera	ml607-19	Italy	Milan	Patient Unrelated	BAL	Human	2019	This study (sample received from Daniella Cirillos lab)	group1	1.branch1	99.8	6.2	ERR14852784	MST Cluster 4	241
ERR1464090	M. chimaera	Zuerich-1	Switzerland	Zuerich	disseminated	NA	human	NA	NA	group1	1.1	99.9	6.3	ERR1464090	MST Cluster 1	186
GCF-002219245.1	M. chimaera	Zuerich-2	Switzerland	Zuerich	Environmental	HCU LivaNova	Environmental	2012	Van ingen 2017	group 2	2.1	97.6	6.5	GCF-002219245.1	MST Cluster 19	5
22001662	M. chimaera	P135	Germany	Frankfurt	isolated pulmonary	Bronchialsekret	human	2011-10-26	Wetzstein 2024	group1	1.branch1	99.7	6.1	ERR12861384		154
22001668	M. chimaera	P136	Germany	Frankfurt	isolated pulmonary	Bronchialsekret	human	2012-05-22	Wetzstein 2024	group1	1.branch1	99.7	6.2	ERR12861388		165
22002648	M. chimaera	P12	Germany	Frankfurt	isolated pulmonary	Bronchiallavage (BAL)	human	2012-12-06	Wetzstein 2024	group1	1.8	99.9	6.2	ERR12861393		162
22001683	M. chimaera	P86	Germany	Frankfurt	isolated pulmonary	Bronchialsekret	human	2013-05-22	Wetzstein 2024	group1	1.branch2	99.9	6.3	ERR12861404	MST Cluster 22	166
22001685	M. chimaera	P71	Germany	Frankfurt	isolated pulmonary	Sputum (SPU)	human	2014-01-04	Wetzstein 2024	group1	1.branch2	99.9	6.3	ERR12861405	MST Cluster 22	165
22001687	M. chimaera	P163	Germany	Frankfurt	isolated pulmonary	Sputum prov.	human	2014-01-10	Wetzstein 2024	group1	1.branch2	99.9	6.3	ERR12861407	MST Cluster 22	168
22001689	M. chimaera	P73	Germany	Frankfurt	isolated pulmonary	Sputum (SPU)	human	2014-10-30	Wetzstein 2024	group1	1.branch2	99.8	6.3	ERR12861410		165
22001698	M. chimaera	P122	Germany	Frankfurt	isolated pulmonary	Bronchiallavage (BAL)	human	2016-02-01	Wetzstein 2024	group1	1.branch1	99.6	6.2	ERR12861419		191
22001700	M. chimaera	P14	Germany	Frankfurt	isolated pulmonary	Bronchiallavage (BAL)	human	2016-03-27	Wetzstein 2024	group1	1.branch1	99.5	6.2	ERR12861421		194
22001702	M. chimaera	P74	Germany	Frankfurt	isolated pulmonary	Sputum (SPU)	human	2016-04-28	Wetzstein 2024	group2	unknown	97.1	6	ERR12861423		194
22001707	M. chimaera	P138	Germany	Frankfurt	isolated pulmonary	Sputum (SPU)	human	2016-06-14	Wetzstein 2024	group1	1.branch1	99.6	6.1	ERR12861428		183
22002650	M. chimaera	P58	Germany	Frankfurt	isolated pulmonary	Bronchiallavage (BAL)	human	2016-07-02	Wetzstein 2024	group1	1.branch1	99.7	6.2	ERR12861429		158
22001708	M. chimaera	P171	Germany	Frankfurt	isolated pulmonary	Sputum (SPU)	human	2016-09-05	Wetzstein 2024	group1	unknown	99.3	5.8	ERR12861430		146
22002654	M. chimaera	P45	Germany	Frankfurt	isolated pulmonary	Bronchiallavage (BAL)	human	2006-08-09	Wetzstein 2024	group2	unknown	97.5	6.1	ERR12861434	MST Cluster 21	177
22003205	M. chimaera	P148	Germany	Frankfurt	isolated pulmonary	Kultur	human	2007-03-09	Wetzstein 2024	group2	unknown	96.3	6.2	ERR12861445		244
22002681	M. chimaera	P82	Germany	Frankfurt	isolated pulmonary	Sputum	human	2008-08-18	Wetzstein 2024	group2	unknown	97	5.8	ERR12861460		187
22002685	M. chimaera	P53	Germany	Frankfurt	isolated pulmonary	Bronchialsekret	human	2009-04-02	Wetzstein 2024	group2	unknown	97.1	6.1	ERR12861464		245
22002690	M. chimaera	P166	Germany	Frankfurt	isolated pulmonary	Sputum (SPU)	human	2009-09-01	Wetzstein 2024	group2	unknown	96.5	6	ERR12861469		192
22003444	M. chimaera	P142	Germany	Frankfurt	isolated pulmonary	Bronchialsekret	human	2009-12-11	Wetzstein 2024	group1	1.branch1	99.8	6.3	ERR12861471	MST Cluster 4	192
22002699	M. chimaera	P114	Germany	Frankfurt	isolated pulmonary	Bronchiallavage (BAL)	human	2010-06-09	Wetzstein 2024	group1	unknown	99.6	6.1	ERR12861479		190
22003212	M. chimaera	P20	Germany	Frankfurt	isolated pulmonary	Sputum	human	2011-01-10	Wetzstein 2024	group2	unknown	96	6.1	ERR12861488		267
22003445	M. chimaera	P72	Germany	Frankfurt	disseminated	Bronchiallavage (BAL)	human	2011-01-28	Wetzstein 2024	group1	1.branch1	99.3	6.2	ERR12861489		169
22003223	M. chimaera	P119	Germany	Frankfurt	isolated pulmonary	Sputum (SPU)	human	2013-05-22	Wetzstein 2024	group1	1.branch2	99.7	6.2	ERR12861498		196
22003230	M. chimaera	P26	Germany	Frankfurt	isolated pulmonary	Sputum	human	2014-11-13	Wetzstein 2024	group2	unknown	96	6.2	ERR12861504		237
22003232	M. chimaera	P152	Germany	Frankfurt	isolated pulmonary	Sputum	human	2014-11-27	Wetzstein 2024	group1	1.branch2	99.6	6.3	ERR12861506		203
22003234	M. chimaera	P73	Germany	Frankfurt	isolated pulmonary	Sputum	human	2015-01-22	Wetzstein 2024	group1	1.branch2	99.7	6.3	ERR12861508		168
22003248	M. chimaera	P33	Germany	Frankfurt	isolated pulmonary	Sputum (SPU)	human	2015-10-13	Wetzstein 2024	group1	unknown	99.6	6.1	ERR12861521		145
22003252	M. chimaera	P103	Germany	Frankfurt	isolated pulmonary	Kultur	human	2016-05-10	Wetzstein 2024	group1	unknown	99.6	5.8	ERR12861523		129
22003257	M. chimaera	P171	Germany	Frankfurt	isolated pulmonary	Sputum	human	2016-12-08	Wetzstein 2024	group1	1.branch1	99.5	6.1	ERR12861528		156
22003259	M. chimaera	P1	Germany	Frankfurt	isolated pulmonary	Sputum prov.	human	2016-11-11	Wetzstein 2024	group2	unknown	97.3	5.8	ERR12861530		127
22003260	M. chimaera	P2	Germany	Frankfurt	isolated pulmonary	Sputum	human	2017-02-03	Wetzstein 2024	group1	1.branch1	99.9	6.2	ERR12861531	MST Cluster 2	169
22003261	M. chimaera	P23	Germany	Frankfurt	NA	Kultur	human	2017-03-24	Wetzstein 2024	group1	1.branch1	99.7	6.1	ERR12861532		173
22003265	M. chimaera	P38	Germany	Frankfurt	isolated pulmonary	Sputum (SPU)	human	2017-06-21	Wetzstein 2024	group1	1.branch1	99.9	6.3	ERR12861536	MST Cluster 2	153
22003446	M. chimaera	P150	Germany	Frankfurt	NA	Kultur-Isolat	human	2018-02-26	Wetzstein 2024	group1	1.branch1	99.8	6.2	ERR12861545		168
22003459	M. chimaera	P79	Germany	Frankfurt	isolated pulmonary	Sputum (SPU)	human	2018-08-14	Wetzstein 2024	group1	1.8	99.6	6.1	ERR12861558		175
22003482	M. chimaera	P165	Germany	Frankfurt	isolated pulmonary	Sputum (SPU)	human	2019-05-20	Wetzstein 2024	group1	1.branch2	99.7	6.2	ERR12861577		206
22003489	M. chimaera	P81	Germany	Frankfurt	isolated pulmonary	Sputum (SPU)	human	2019-08-19	Wetzstein 2024	group1	1.8	99.9	6.3	ERR12861583		205
22003496	M. chimaera	P104	Germany	Frankfurt	isolated pulmonary	Bronchiallavage (BAL)	human	2019-12-10	Wetzstein 2024	group1	1.8	99.6	6.1	ERR12861590		168
22005187	M. chimaera	P182	Germany	Frankfurt	isolated pulmonary	Sputum	human	2011-02-06	Wetzstein 2024	group1	1.branch1	99.6	6.2	ERR12861597		217
22005188	M. chimaera	P119	Germany	Frankfurt	isolated pulmonary	Bronchialsekret	human	2012-12-05	Wetzstein 2024	group1	1.branch2	99.5	6.1	ERR12861598		201
22005233	M. chimaera	P128	Germany	Frankfurt	isolated pulmonary	Sputum (SPU)	human	2021-06-22	Wetzstein 2024	group1	unknown	99.4	6	ERR12861638		145
22005237	M. chimaera	P126	Germany	Frankfurt	isolated extrapulmonary	Stuhl	human	2021-05-28	Wetzstein 2024	group1	unknown	99.7	6.1	ERR12861641		164
22008750	M. chimaera	P189	Germany	Frankfurt	isolated pulmonary	Sputum	human	2007-08-23	Wetzstein 2024	group1	unknown	99.6	6.3	ERR12861655		119
19012322	M. chimaera	P72	Germany	Frankfurt	disseminated	Bronchiallavage (BAL)	human	2008-09-09	Wetzstein 2024	group1	1.branch1	99.2	6.6	ERR12861675		202
19012323	M. chimaera	P72	Germany	Frankfurt	disseminated	Bronchialsekret	human	2012-02-08	Wetzstein 2024	group1	1.branch1	99.5	6.2	ERR12861676		176
19012331	M. chimaera	P137	Germany	Frankfurt	isolated pulmonary	Kultur	human	2011-11-07	Wetzstein 2024	group1	1.branch1	99.5	6.2	ERR12861683		178
22008764	M. chimaera	P_M_13	Germany	München	NA	Bronchiallavage (BAL)	human	2014-08-11	Wetzstein 2024	group1	1.branch2	99.8	6.5	ERR12861697	MST Cluster 15	187
22005894	M. chimaera	P_M_16	Germany	München	NA	Sputum	human	2015-02-12	Wetzstein 2024	group1	unknown	99.4	6.2	ERR12861700		219
22005881	M. chimaera	P_M_18	Germany	München	NA	Sputum	human	2016-03-11	Wetzstein 2024	group1	1.branch1	99.5	6.5	ERR12861702		264
22007460	M. chimaera	P_ZH_3	Switzerland	Zürich	NA	Sputum	human	2021-12-24	Wetzstein 2024	group1	unknown	99.5	5.8	ERR12861726		104
22007462	M. chimaera	P_ZH_5	Switzerland	Zürich	NA	Sputum	human	2021-12-12	Wetzstein 2024	group1	1.branch1	99.8	6.3	ERR12861727		160
22007463	M. chimaera	P_ZH_6	Switzerland	Zürich	NA	TS/TS	human	2021-12-01	Wetzstein 2024	group1	unknown	99.9	6.4	ERR12861728		165
22007470	M. chimaera	P_ZH_13	Switzerland	Zürich	NA	TS/BS	human	2021-10-04	Wetzstein 2024	group1	1.branch1	98.7	6.2	ERR12861735		282
22007473	M. chimaera	P_ZH_16	Switzerland	Zürich	NA	TS/BS	human	2021-09-10	Wetzstein 2024	group1	1.branch1	98.5	6.3	ERR12861738		231
22007479	M. chimaera	P_ZH_22	Switzerland	Zürich	NA	Sputum	human	2021-08-03	Wetzstein 2024	group1	1.branch1	98.5	6.3	ERR12861743		283
22007481	M. chimaera	P_ZH_24	Switzerland	Zürich	NA	Sputum	human	2021-07-21	Wetzstein 2024	group1	1.branch2	98.8	6.2	ERR12861745		268
22007485	M. chimaera	P_ZH_28	Switzerland	Zürich	NA	TS/BS	human	2021-06-04	Wetzstein 2024	group1	1.branch1	98.7	6.5	ERR12861749		262
22007487	M. chimaera	P_ZH_30	Switzerland	Zürich	NA	Sputum	human	2021-05-28	Wetzstein 2024	group1	unknown	98.6	6.3	ERR12861751		252
22007488	M. chimaera	P_ZH_31	Switzerland	Zürich	NA	Bronchiallavage (BAL)	human	2021-05-26	Wetzstein 2024	group1	1.branch2	98.8	6.1	ERR12861752		222
22007499	M. chimaera	P_ZH_42	Switzerland	Zürich	NA	Bronchiallavage (BAL)	human	2021-04-21	Wetzstein 2024	group1	1.branch1	98.7	6.3	ERR12861762		277
22008773	M. chimaera	P_ZH_62	Switzerland	Zürich	NA	TS/BS	human	2020-12-03	Wetzstein 2024	group1	1.branch1	99.7	6.6	ERR12861781		215
22008777	M. chimaera	P_ZH_66	Switzerland	Zürich	NA	Sputum	human	2020-10-26	Wetzstein 2024	group1	unknown	99.8	6.1	ERR12861785		159
22008781	M. chimaera	P_ZH_70	Switzerland	Zürich	NA	Lungengewebe	human	2020-09-08	Wetzstein 2024	group1	1.branch1	99.5	6.1	ERR12861789		175
22008785	M. chimaera	P_ZH_74	Switzerland	Zürich	NA	Sputum	human	2020-08-26	Wetzstein 2024	group1	1.branch1	99.8	6.4	ERR12861793		176
22008793	M. chimaera	P_ZH_83	Switzerland	Zürich	NA	Sputum	human	2020-06-17	Wetzstein 2024	group1	unknown	99.6	6	ERR12861801		143
22009357	M. chimaera	P_ZH_92	Switzerland	Zürich	NA	TS/BS	human	2020-05-11	Wetzstein 2024	group1	1.branch1	99.7	6.1	ERR12861809		146
22009362	M. chimaera	P_ZH_98	Switzerland	Zürich	NA	Sputum	human	2020-04-21	Wetzstein 2024	group1	unknown	99.1	5.9	ERR12861814		184
22009365	M. chimaera	P_ZH_101	Switzerland	Zürich	NA	Bronchiallavage (BAL)	human	2020-02-24	Wetzstein 2024	group1	1.branch1	99.8	6.3	ERR12861817		183
22009366	M. chimaera	P_ZH_102	Switzerland	Zürich	NA	Sputum	human	2020-02-18	Wetzstein 2024	group1	1.branch2	99.7	6.2	ERR12861818		180
22009369	M. chimaera	P_ZH_105	Switzerland	Zürich	NA	TS/BS	human	2020-01-22	Wetzstein 2024	group1	1.branch1	99.8	6.5	ERR12861821	MST Cluster 2	173
22008798	M. chimaera	P_E_2	Germany	Essen	NA	Sputum	human	2020-09-01	Wetzstein 2024	group1	unknown	99.8	6.3	ERR12861827	MST Cluster 34	183
22008799	M. chimaera	P_E_3	Germany	Essen	NA	Bronchialsekret	human	2020-09-02	Wetzstein 2024	group1	1.branch1	99.8	6.9	ERR12861828		444
22008802	M. chimaera	P_E_6	Germany	Essen	NA	Katheterbiopsat	human	2020-09-21	Wetzstein 2024	group1	unknown	99.9	6.3	ERR12861831		182
22008804	M. chimaera	P_E_8	Germany	Essen	NA	Bronchialsekret	human	2021-04-12	Wetzstein 2024	group1	1.branch1	99.8	6.8	ERR12861833		173
22008807	M. chimaera	P_E_11	Germany	Essen	NA	Bronchiallavage (BAL)	human	2021-05-26	Wetzstein 2024	group1	unknown	99.9	6	ERR12861836		149
22008808	M. chimaera	P_E_12	Germany	Essen	NA	Sputum	human	2021-06-04	Wetzstein 2024	group1	unknown	99.9	6	ERR12861837		154
22008809	M. chimaera	P_E_13	Germany	Essen	NA	Bronchiallavage (BAL)	human	2021-06-22	Wetzstein 2024	group1	unknown	99.9	6.3	ERR12861838		178
22008812	M. chimaera	P_E_16	Germany	Essen	NA	Bronchialsekret	human	2021-06-18	Wetzstein 2024	group1	1.branch1	99.8	6.3	ERR12861840	MST Cluster 4	214
22008814	M. chimaera	P_E_18	Germany	Essen	NA	Sputum	human	2021-08-31	Wetzstein 2024	group2	unknown	97.3	6	ERR12861842		161
22008817	M. chimaera	P_E_21	Germany	Essen	NA	Katheterbiopsat	human	2021-09-27	Wetzstein 2024	group1	unknown	99.9	6.3	ERR12861845	MST Cluster 34	190
22008820	M. chimaera	P_E_24	Germany	Essen	NA	Heparinblut	human	2021-07-01	Wetzstein 2024	group1	1.branch2	99.8	6.5	ERR12861848		193
22008821	M. chimaera	P_E_25	Germany	Essen	NA	Bronchialsekret	human	2021-11-05	Wetzstein 2024	group2	unknown	97.5	6.2	ERR12861849		169
22008822	M. chimaera	P_E_26	Germany	Essen	NA	Bronchialsekret	human	2021-11-05	Wetzstein 2024	group2	unknown	97.4	6.3	ERR12861850		223
22008823	M. chimaera	P_E_27	Germany	Essen	NA	Bronchialsekret	human	2021-11-19	Wetzstein 2024	group1	1.branch1	99.8	6.3	ERR12861851	MST Cluster 2	193
22008824	M. chimaera	P_E_28	Germany	Essen	NA	Sputum	human	2021-11-23	Wetzstein 2024	group1	1.branch1	99.7	6.2	ERR12861852		163
22008825	M. chimaera	P_E_29	Germany	Essen	NA	Sputum	human	2021-11-26	Wetzstein 2024	group1	1.branch1	99.8	6.3	ERR12861853		181
22008828	M. chimaera	P_E_32	Germany	Essen	NA	Bronchialsekret	human	2021-12-30	Wetzstein 2024	group2	unknown	97.3	null	ERR12861856		243
22008829	M. chimaera	P_E_33	Germany	Essen	NA	Bronchialsekret	human	2022-04-25	Wetzstein 2024	group1	unknown	99.7	6.3	ERR12861857		192
22008830	M. chimaera	P_E_34	Germany	Essen	NA	Sputum	human	2022-05-30	Wetzstein 2024	group1	1.8	99.7	6.3	ERR12861858		208
22008831	M. chimaera	P_E_35	Germany	Essen	NA	Bronchiallavage (BAL)	human	2022-06-20	Wetzstein 2024	group1	unknown	99.6	6.3	ERR12861859		221
22008832	M. chimaera	P_E_36	Germany	Essen	NA	Bronchialsekret	human	2022-06-17	Wetzstein 2024	group1	unknown	99.2	5.9	ERR12861860		131
22008833	M. chimaera	P_E_37	Germany	Essen	NA	Sputum	human	2010-01-11	Wetzstein 2024	group1	1.branch1	99.8	6.2	ERR12861861	MST Cluster 2	191
22008835	M. chimaera	P_E_39	Germany	Essen	NA	Sputum	human	2010-02-01	Wetzstein 2024	group1	1.8	99.7	6.3	ERR12861863		193
22008836	M. chimaera	P_E_40	Germany	Essen	NA	Sputum	human	2010-02-11	Wetzstein 2024	group1	1.8	99.7	6.1	ERR12861864		168
22008837	M. chimaera	P_E_41	Germany	Essen	NA	Sputum	human	2010-02-12	Wetzstein 2024	group1	1.branch1	99.6	6.8	ERR12861865		221
22008838	M. chimaera	P_E_42	Germany	Essen	NA	Bronchialsekret	human	2010-02-12	Wetzstein 2024	group1	1.8	99.6	6.3	ERR12861866		198
22008839	M. chimaera	P_E_43	Germany	Essen	NA	Sputum	human	2010-01-18	Wetzstein 2024	group1	1.branch1	99.6	6.2	ERR12861867		174
22008840	M. chimaera	P_E_44	Germany	Essen	NA	Sputum	human	2010-01-31	Wetzstein 2024	group1	1.branch1	99.6	6.3	ERR12861868		180
22008844	M. chimaera	P_E_48	Germany	Essen	NA	Stomach juice	human	2015-12-10	Wetzstein 2024	group2	unknown	97.5	6	ERR12861872		180
22007781	M. chimaera	P_B_9	Germany	Berlin	NA	Sputum	human	2019-03-04	Wetzstein 2024	group1	1.branch1	98.6	6.2	ERR12861883		245
22007784	M. chimaera	P_B_12	Germany	Berlin	NA	Sputum	human	2020-06-24	Wetzstein 2024	group1	1.branch1	98.7	6.3	ERR12861886		281
22007785	M. chimaera	P_B_13	Germany	Berlin	NA	Sputum	human	2021-05-07	Wetzstein 2024	group1	1.branch1	95	6.2	ERR12861887		420
22008549	M. chimaera	P_HD_7	Germany	Heidelberg	NA	Sputum	human	2016-03-21	Wetzstein 2024	group2	unknown	97.4	6.1	ERR12861921		159
22008555	M. chimaera	P_HD_13	Germany	Heidelberg	NA	Sputum	human	2017-01-12	Wetzstein 2024	group1	unknown	99.5	5.9	ERR12861925		134
22008567	M. chimaera	P_HD_25	Germany	Heidelberg	NA	Sputum	human	2019-03-22	Wetzstein 2024	group1	1.branch1	99.8	6.3	ERR12861935	MST Cluster 2	180
22008568	M. chimaera	P_HD_26	Germany	Heidelberg	NA	Bronchialsekret	human	2019-11-22	Wetzstein 2024	group1	1.branch1	99.8	6	ERR12861936		150
23001044	M. chimaera	P_MRS_24	France	Marseille	NA	sputum	human	2019-08-14	Wetzstein 2024	group1	1.branch2	99.8	6.2	ERR12861952		135
23001052	M. chimaera	P_MRS_48	France	Marseille	NA	sputum	human	2017-11-29	Wetzstein 2024	group2	unknown	97.7	6.2	ERR12861960		189
GCA0013073351	M. chimaera	NA	Ireland	NA	NA	NA	human	NA	Mac Aogáin et al. 2015	group1	unknown	99.6	6.1	GCA0013073351	MST Cluster 7	#N/A
GCA0013074151	M. chimaera	NA	Ireland	NA	NA	NA	human	NA	Mac Aogáin et al. 2015	group1	1.branch1	99.8	6	GCA0013074151	MST Cluster 35	#N/A
GCA0013073951	M. chimaera	NA	Ireland	NA	NA	NA	human	NA	Mac Aogáin et al. 2015	group1	unknown	99.8	6.5	GCA0013073951		#N/A
GCA0017500652	M. chimaera	NA	USA	HI	NA	NA	human	NA	Hasan et al. 2016	group1	unknown	99.3	6.3	GCA0017500652		#N/A
GCA0022401551	M. chimaera	NA	Canada	Vancouver	NA	NA	human	NA	Hasan et al. 2017A	group2	unknown	97.5	5.9	GCA0022401551		#N/A
SRR7800432	M. chimaera	CF00070	USA	OH	NA	NA	human	2015	Hasan et al. 2019	group1	unknown	99.6	6.2	SRR7800432		217
SRR7800650	M. chimaera	CF00115	USA	CO	NA	NA	human	2016	Hasan et al. 2019	group1	unknown	99.5	5.8	SRR7800650		149
SRR7800451	M. chimaera	CF00129	USA	IN	NA	NA	human	2015	Hasan et al. 2019	group1	unknown	99.8	6.6	SRR7800451	MST Cluster 7	270
SRR7800441	M. chimaera	CF00155	USA	KS	NA	NA	human	2016	Hasan et al. 2019	group1	unknown	99.7	6.2	SRR7800441		221
SRR7800577	M. chimaera	CF00770	USA	OH	NA	NA	human	2016	Hasan et al. 2019	group1	1.branch2	99.7	6.2	SRR7800577		190
SRR13399170	M. chimaera	CF00838	USA	OH	NA	NA	human	2016	Hasan et al. 2021	group1	unknown	99.7	6.1	SRR13399170		190
SRR13399111	M. chimaera	CF00904	USA	VT	NA	NA	human	2017	Hasan et al. 2021	group1	unknown	99.7	6.2	SRR13399111		210
SRR13399150	M. chimaera	CF00968	USA	FL	NA	NA	human	2016	Hasan et al. 2021	group1	unknown	99.3	5.8	SRR13399150		135
GCA0202176051	M. chimaera	NA	USA	St. Louis	NA	NA	human	2018	Keen et al. 2021	group1	unknown	99.4	6.1	GCA0202176051	MST Cluster 32	#N/A
GCA0202176651	M. chimaera	NA	USA	St. Louis	NA	NA	human	2017	Keen et al. 2021	group1	unknown	99.4	6	GCA0202176651	MST Cluster 32	#N/A
ERR1463988	M. chimaera	NA	Germany	NA	NA	NA	Environmental	NA	van Ingen et al. 2017	group1	1.8	99.8	7	ERR1463988	MST Cluster 3	319
ERR2988352	M. chimaera	253	United Kingdom	NA	NA	NA	human	2013-02-01	Tonder et al. 2022	group1	1.branch1	99.9	6.5	ERR2988352	MST Cluster 2	116
ERR2988360	M. chimaera	202	United Kingdom	NA	NA	NA	human	2013-02-13	Tonder et al. 2022	group1	unknown	99.7	6.3	ERR2988360	MST Cluster 12	112
ERR2988362	M. chimaera	218	United Kingdom	NA	NA	NA	human	2013-07-18	Tonder et al. 2022	group1	1.branch1	99.9	6.4	ERR2988362	MST Cluster 2	148
ERR2988363	M. chimaera	35	United Kingdom	NA	NA	NA	human	2013-01-11	Tonder et al. 2022	group1	1.branch1	99.9	6.1	ERR2988363	MST Cluster 2	117
ERR2988368	M. chimaera	87	United Kingdom	NA	NA	NA	human	2013-02-13	Tonder et al. 2022	group1	unknown	99.7	6.2	ERR2988368	MST Cluster 12	115
ERR2988371	M. chimaera	156	United Kingdom	NA	NA	NA	human	2013-01-14	Tonder et al. 2022	group1	1.branch2	99.9	6.2	ERR2988371		118
ERR2988375	M. chimaera	95	United Kingdom	NA	NA	NA	human	2013-01-02	Tonder et al. 2022	group1	1.branch1	99.9	6.2	ERR2988375	MST Cluster 2	134
ERR2988376	M. chimaera	87	United Kingdom	NA	NA	NA	human	2013-02-19	Tonder et al. 2022	group1	unknown	99.7	6.3	ERR2988376	MST Cluster 12	122
ERR2988377	M. chimaera	150	United Kingdom	NA	NA	NA	human	2013-02-14	Tonder et al. 2022	group1	1.branch2	99.4	6.2	ERR2988377	MST Cluster 6	137
ERR2988391	M. chimaera	212	United Kingdom	NA	NA	NA	human	2013-02-07	Tonder et al. 2022	group1	1.branch1	99.8	6.4	ERR2988391	MST Cluster 18	140
ERR2988393	M. chimaera	241	United Kingdom	NA	NA	NA	human	2013-01-19	Tonder et al. 2022	group1	1.branch1	99.9	6.2	ERR2988393	MST Cluster 2	127
ERR2988398	M. chimaera	87	United Kingdom	NA	NA	NA	human	2013-01-23	Tonder et al. 2022	group1	unknown	99.7	6.4	ERR2988398	MST Cluster 12	130
ERR2988399	M. chimaera	216	United Kingdom	NA	NA	NA	human	2013-02-07	Tonder et al. 2022	group1	1.branch1	99.9	6.4	ERR2988399	MST Cluster 2	136
ERR2988400	M. chimaera	203	United Kingdom	NA	NA	NA	human	2013-07-03	Tonder et al. 2022	group1	1.branch1	99.9	6.2	ERR2988400	MST Cluster 2	151
ERR2988401	M. chimaera	241	United Kingdom	NA	NA	NA	human	2013-01-20	Tonder et al. 2022	group2	unknown	97.7	5.9	ERR2988401	MST Cluster 24	90
ERR2988415	M. chimaera	212	United Kingdom	NA	NA	NA	human	2013-02-11	Tonder et al. 2022	group1	1.branch1	99.8	6.4	ERR2988415	MST Cluster 18	130
ERR2988430	M. chimaera	200	United Kingdom	NA	NA	NA	human	2013-01-16	Tonder et al. 2022	group1	1.branch1	99.9	6.2	ERR2988430	MST Cluster 2	140
ERR2988432	M. chimaera	168	United Kingdom	NA	NA	NA	human	2013-01-10	Tonder et al. 2022	group1	unknown	99.8	5.8	ERR2988432	MST Cluster 33	89
ERR3337395	M. chimaera	256	United Kingdom	NA	NA	NA	human	2013-05-21	Tonder et al. 2022	group1	unknown	99.9	6.6	ERR3337395		124
ERR3337400	M. chimaera	150	United Kingdom	NA	NA	NA	human	2013-06-11	Tonder et al. 2022	group1	1.branch2	99.4	6.2	ERR3337400	MST Cluster 6	114
ERR3337407	M. chimaera	163	United Kingdom	NA	NA	NA	human	2013-06-04	Tonder et al. 2022	group1	1.branch1	99.9	6.3	ERR3337407	MST Cluster 2	146
ERR3337410	M. chimaera	230	United Kingdom	NA	NA	NA	human	2013-08-15	Tonder et al. 2022	group1	1.branch2	99.4	6.4	ERR3337410	MST Cluster 6	135
ERR3337411	M. chimaera	200	United Kingdom	NA	NA	NA	human	2013-08-02	Tonder et al. 2022	group1	1.branch1	99.9	6.3	ERR3337411	MST Cluster 2	128
ERR3337413	M. chimaera	238	United Kingdom	NA	NA	NA	human	2013-06-05	Tonder et al. 2022	group1	1.branch1	99.9	6.7	ERR3337413	MST Cluster 4	153
ERR3337414	M. chimaera	68	United Kingdom	NA	NA	NA	human	2013-05-20	Tonder et al. 2022	group2	unknown	97.7	5.9	ERR3337414	MST Cluster 24	88
ERR3337417	M. chimaera	237	United Kingdom	NA	NA	NA	human	2013-07-31	Tonder et al. 2022	group1	1.branch1	99.9	6.2	ERR3337417	MST Cluster 2	126
ERR3337419	M. chimaera	248	United Kingdom	NA	NA	NA	human	2013-06-17	Tonder et al. 2022	group1	1.branch2	99.8	6.3	ERR3337419	MST Cluster 13	105
ERR3337427	M. chimaera	44	United Kingdom	NA	NA	NA	human	2013-07-28	Tonder et al. 2022	group1	1.branch2	99.9	6.1	ERR3337427	MST Cluster 5	112
ERR3337428	M. chimaera	18	United Kingdom	NA	NA	NA	human	2013-06-20	Tonder et al. 2022	group2	unknown	97.6	6.1	ERR3337428	MST Cluster 21	131
ERR3337432	M. chimaera	175	United Kingdom	NA	NA	NA	human	2013-06-08	Tonder et al. 2022	group1	1.branch1	99.9	6.2	ERR3337432	MST Cluster 2	143
ERR3337434	M. chimaera	22	United Kingdom	NA	NA	NA	human	2013-04-26	Tonder et al. 2022	group1	unknown	97.7	5.7	ERR3337434		93
ERR3337435	M. chimaera	18	United Kingdom	NA	NA	NA	human	2013-06-04	Tonder et al. 2022	group2	unknown	97.6	6.1	ERR3337435	MST Cluster 21	134
ERR3337436	M. chimaera	159	United Kingdom	NA	NA	NA	human	2013-08-12	Tonder et al. 2022	group1	1.branch2	99.4	6.4	ERR3337436	MST Cluster 6	146
ERR3337438	M. chimaera	248	United Kingdom	NA	NA	NA	human	2013-06-24	Tonder et al. 2022	group1	1.branch2	99.8	6.4	ERR3337438	MST Cluster 13	98
ERR3337441	M. chimaera	65	United Kingdom	NA	NA	NA	human	2013-04-26	Tonder et al. 2022	group1	unknown	99.8	6.3	ERR3337441		138
ERR3337444	M. chimaera	163	United Kingdom	NA	NA	NA	human	2013-07-26	Tonder et al. 2022	group1	1.branch1	99.9	6.3	ERR3337444	MST Cluster 2	134
ERR3337447	M. chimaera	150	United Kingdom	NA	NA	NA	human	2013-05-06	Tonder et al. 2022	group1	1.branch2	99.4	6.3	ERR3337447	MST Cluster 6	129
ERR3337449	M. chimaera	248	United Kingdom	NA	NA	NA	human	2013-07-08	Tonder et al. 2022	group1	1.branch2	99.8	6.3	ERR3337449	MST Cluster 13	104
ERR3337450	M. chimaera	80	United Kingdom	NA	NA	NA	human	2013-08-08	Tonder et al. 2022	group1	1.branch1	99.8	6.4	ERR3337450	MST Cluster 2	116
ERR3337451	M. chimaera	212	United Kingdom	NA	NA	NA	human	2013-07-24	Tonder et al. 2022	group1	1.branch1	99.8	6.4	ERR3337451	MST Cluster 18	125
ERR3337457	M. chimaera	227	United Kingdom	NA	NA	NA	human	2013-05-22	Tonder et al. 2022	group1	1.branch1	99.9	6.2	ERR3337457	MST Cluster 2	111
ERR3337461	M. chimaera	277	United Kingdom	NA	NA	NA	human	2013-07-05	Tonder et al. 2022	group1	1.branch1	99.9	6.3	ERR3337461	MST Cluster 11	156
ERR3337463	M. chimaera	164	United Kingdom	NA	NA	NA	human	2014-01-15	Tonder et al. 2022	group1	1.branch1	99.9	6.2	ERR3337463	MST Cluster 4	125
ERR3337464	M. chimaera	277	United Kingdom	NA	NA	NA	human	2013-08-31	Tonder et al. 2022	group1	1.branch1	99.9	6.1	ERR3337464	MST Cluster 11	101
ERR3337467	M. chimaera	13	United Kingdom	NA	NA	NA	human	2013-11-13	Tonder et al. 2022	group1	1.branch1	99.9	6.2	ERR3337467	MST Cluster 2	129
ERR3337468	M. chimaera	277	United Kingdom	NA	NA	NA	human	2014-01-28	Tonder et al. 2022	group1	1.branch1	99.9	6.1	ERR3337468	MST Cluster 11	100
ERR3337471	M. chimaera	91	United Kingdom	NA	NA	NA	human	2014-01-30	Tonder et al. 2022	group1	1.8	99.9	6.7	ERR3337471	MST Cluster 3	248
ERR3337475	M. chimaera	277	United Kingdom	NA	NA	NA	human	2014-07-14	Tonder et al. 2022	group1	1.branch1	99.9	6.1	ERR3337475	MST Cluster 11	114
ERR3337479	M. chimaera	126	United Kingdom	NA	NA	NA	human	2013-12-20	Tonder et al. 2022	group1	1.branch1	99.9	6.2	ERR3337479	MST Cluster 4	134
ERR3337494	M. chimaera	91	United Kingdom	NA	NA	NA	human	2014-02-05	Tonder et al. 2022	group1	1.8	99.9	6.8	ERR3337494	MST Cluster 3	299
ERR3337497	M. chimaera	277	United Kingdom	NA	NA	NA	human	2014-01-06	Tonder et al. 2022	group1	1.branch1	99.9	6.1	ERR3337497	MST Cluster 11	100
ERR3337498	M. chimaera	237	United Kingdom	NA	NA	NA	human	2013-12-18	Tonder et al. 2022	group1	1.branch1	99.9	6.2	ERR3337498	MST Cluster 2	145
ERR3337500	M. chimaera	53	United Kingdom	NA	NA	NA	human	2014-02-14	Tonder et al. 2022	group1	1.branch2	99.9	6.2	ERR3337500	MST Cluster 15	113
ERR3337506	M. chimaera	126	United Kingdom	NA	NA	NA	human	2013-12-20	Tonder et al. 2022	group1	1.branch1	99.9	6.2	ERR3337506	MST Cluster 4	133
ERR3337508	M. chimaera	126	United Kingdom	NA	NA	NA	human	2013-12-20	Tonder et al. 2022	group1	1.branch1	99.9	6.2	ERR3337508	MST Cluster 4	139
ERR3337510	M. chimaera	248	United Kingdom	NA	NA	NA	human	2014-04-14	Tonder et al. 2022	group1	1.branch2	99.8	6.3	ERR3337510	MST Cluster 13	96
ERR3337516	M. chimaera	127	United Kingdom	NA	NA	NA	human	2013-07-19	Tonder et al. 2022	group1	unknown	99.2	6	ERR3337516		56
ERR3337518	M. chimaera	200	United Kingdom	NA	NA	NA	human	2013-08-02	Tonder et al. 2022	group1	1.branch1	99.9	6.2	ERR3337518	MST Cluster 2	137
ERR3337523	M. chimaera	202	United Kingdom	NA	NA	NA	human	2013-08-14	Tonder et al. 2022	group1	1.branch1	99.9	6.3	ERR3337523	MST Cluster 36	139
ERR3337525	M. chimaera	150	United Kingdom	NA	NA	NA	human	2013-06-20	Tonder et al. 2022	group1	1.branch2	99.4	6.2	ERR3337525	MST Cluster 6	115
ERR3337528	M. chimaera	240	United Kingdom	NA	NA	NA	human	2013-07-09	Tonder et al. 2022	group1	1.branch1	99.9	6.1	ERR3337528	MST Cluster 23	116
ERR3337529	M. chimaera	193	United Kingdom	NA	NA	NA	human	2013-04-26	Tonder et al. 2022	group2	unknown	97.7	6.1	ERR3337529	MST Cluster 20	152
ERR3337538	M. chimaera	163	United Kingdom	NA	NA	NA	human	2013-07-19	Tonder et al. 2022	group1	1.branch1	99.9	6.3	ERR3337538	MST Cluster 2	133
ERR3337546	M. chimaera	13	United Kingdom	NA	NA	NA	human	2013-11-13	Tonder et al. 2022	group1	1.branch1	99.9	6.2	ERR3337546	MST Cluster 2	141
ERR3337548	M. chimaera	212	United Kingdom	NA	NA	NA	human	2013-11-01	Tonder et al. 2022	group1	1.branch1	99.8	6.4	ERR3337548	MST Cluster 18	125
ERR3337554	M. chimaera	277	United Kingdom	NA	NA	NA	human	2014-06-24	Tonder et al. 2022	group1	1.branch1	99.8	6.1	ERR3337554	MST Cluster 11	113
ERR3337557	M. chimaera	91	United Kingdom	NA	NA	NA	human	2014-01-30	Tonder et al. 2022	group1	1.8	99.9	6.5	ERR3337557	MST Cluster 3	244
ERR3337564	M. chimaera	164	United Kingdom	NA	NA	NA	human	2013-11-14	Tonder et al. 2022	group1	1.branch1	99.9	6.2	ERR3337564	MST Cluster 4	133
ERR3337568	M. chimaera	13	United Kingdom	NA	NA	NA	human	2014-06-27	Tonder et al. 2022	group1	1.branch1	99.8	6.2	ERR3337568	MST Cluster 2	174
ERR3337569	M. chimaera	79	United Kingdom	NA	NA	NA	human	2013-12-05	Tonder et al. 2022	group1	1.branch1	99.7	6.2	ERR3337569	MST Cluster 2	201
ERR3337572	M. chimaera	211	United Kingdom	NA	NA	NA	human	2014-01-17	Tonder et al. 2022	group1	1.branch2	99.4	6.3	ERR3337572	MST Cluster 6	151
ERR3337573	M. chimaera	81	United Kingdom	NA	NA	NA	human	2013-10-29	Tonder et al. 2022	group1	1.branch1	99.9	6.2	ERR3337573	MST Cluster 2	140
ERR3337578	M. chimaera	141	United Kingdom	NA	NA	NA	human	2014-02-03	Tonder et al. 2022	group1	unknown	99.8	6.1	ERR3337578	MST Cluster 37	113
ERR3337579	M. chimaera	164	United Kingdom	NA	NA	NA	human	2014-01-19	Tonder et al. 2022	group1	1.branch1	99.9	6.2	ERR3337579	MST Cluster 4	144
ERR3337580	M. chimaera	164	United Kingdom	NA	NA	NA	human	2013-10-25	Tonder et al. 2022	group1	1.branch1	99.9	6.2	ERR3337580	MST Cluster 4	135
ERR3337586	M. chimaera	46	United Kingdom	NA	NA	NA	human	2013-10-16	Tonder et al. 2022	group1	1.branch1	99.9	6.4	ERR3337586		118
ERR3337591	M. chimaera	56	United Kingdom	NA	NA	NA	human	2014-01-13	Tonder et al. 2022	group1	1.branch1	99.8	6.1	ERR3337591	MST Cluster 14	122
ERR3337596	M. chimaera	164	United Kingdom	NA	NA	NA	human	2014-01-20	Tonder et al. 2022	group1	1.branch1	99.9	6.2	ERR3337596	MST Cluster 4	134
ERR3337598	M. chimaera	56	United Kingdom	NA	NA	NA	human	2014-01-12	Tonder et al. 2022	group1	1.branch1	99.8	6.1	ERR3337598	MST Cluster 14	120
ERR3337600	M. chimaera	277	United Kingdom	NA	NA	NA	human	2013-10-22	Tonder et al. 2022	group1	1.branch1	99.9	6.1	ERR3337600	MST Cluster 11	106
ERR3337602	M. chimaera	210	United Kingdom	NA	NA	NA	human	2014-07-04	Tonder et al. 2022	group2	unknown	97.6	6.1	ERR3337602		110
ERR3337605	M. chimaera	141	United Kingdom	NA	NA	NA	human	2013-08-23	Tonder et al. 2022	group1	unknown	99.8	6.1	ERR3337605	MST Cluster 37	110
ERR3337607	M. chimaera	248	United Kingdom	NA	NA	NA	human	2013-10-14	Tonder et al. 2022	group1	1.branch2	99.8	6.3	ERR3337607	MST Cluster 13	102
ERR3337609	M. chimaera	177	United Kingdom	NA	NA	NA	human	2013-11-26	Tonder et al. 2022	group1	1.branch1	99.9	6.3	ERR3337609	MST Cluster 2	143
ERR3337614	M. chimaera	56	United Kingdom	NA	NA	NA	human	2013-11-04	Tonder et al. 2022	group1	1.branch1	99.8	6.1	ERR3337614	MST Cluster 14	114
ERR3337617	M. chimaera	13	United Kingdom	NA	NA	NA	human	2013-11-13	Tonder et al. 2022	group1	1.branch1	99.9	6.2	ERR3337617	MST Cluster 2	136
ERR3337618	M. chimaera	268	United Kingdom	NA	NA	NA	human	2013-12-19	Tonder et al. 2022	group1	1.branch2	99.9	6.1	ERR3337618	MST Cluster 5	110
ERR3337621	M. chimaera	249	United Kingdom	NA	NA	NA	human	2014-03-06	Tonder et al. 2022	group1	unknown	99.9	6.1	ERR3337621		117
ERR3337623	M. chimaera	268	United Kingdom	NA	NA	NA	human	2013-12-18	Tonder et al. 2022	group1	1.branch2	99.9	6.1	ERR3337623	MST Cluster 5	111
ERR3337625	M. chimaera	217	United Kingdom	NA	NA	NA	human	2014-02-25	Tonder et al. 2022	group1	unknown	99.9	6	ERR3337625		111
ERR3337627	M. chimaera	91	United Kingdom	NA	NA	NA	human	2014-02-04	Tonder et al. 2022	group1	1.8	99.9	6.7	ERR3337627	MST Cluster 3	249
ERR3337631	M. chimaera	91	United Kingdom	NA	NA	NA	human	2014-02-04	Tonder et al. 2022	group1	1.8	99.9	6.7	ERR3337631	MST Cluster 3	251
ERR3337634	M. chimaera	194	United Kingdom	NA	NA	NA	human	2014-02-05	Tonder et al. 2022	group1	1.branch2	99.9	6.3	ERR3337634	MST Cluster 8	134
ERR3337644	M. chimaera	76	United Kingdom	NA	NA	NA	human	2014-03-14	Tonder et al. 2022	group1	1.branch1	99.9	6.2	ERR3337644	MST Cluster 4	134
ERR3337646	M. chimaera	126	United Kingdom	NA	NA	NA	human	2014-01-08	Tonder et al. 2022	group1	1.branch1	99.9	6.2	ERR3337646	MST Cluster 4	134
ERR3337648	M. chimaera	84	United Kingdom	NA	NA	NA	human	2014-02-13	Tonder et al. 2022	group1	1.branch2	99.9	6.3	ERR3337648	MST Cluster 8	140
ERR3337650	M. chimaera	181	United Kingdom	NA	NA	NA	human	2014-02-28	Tonder et al. 2022	group1	1.branch1	99.9	6.3	ERR3337650	MST Cluster 2	133
ERR3337651	M. chimaera	162	United Kingdom	NA	NA	NA	human	2014-03-14	Tonder et al. 2022	group1	1.branch1	99.9	6.2	ERR3337651	MST Cluster 4	128
ERR3337652	M. chimaera	237	United Kingdom	NA	NA	NA	human	2014-07-03	Tonder et al. 2022	group1	1.branch1	99.9	6.2	ERR3337652	MST Cluster 2	132
ERR3337656	M. chimaera	160	United Kingdom	NA	NA	NA	human	2014-03-14	Tonder et al. 2022	group2	unknown	97.7	6.1	ERR3337656	MST Cluster 20	154
ERR3337659	M. chimaera	264	United Kingdom	NA	NA	NA	human	2014-03-07	Tonder et al. 2022	group1	1.branch2	99.9	6.2	ERR3337659	MST Cluster 15	113
ERR3337662	M. chimaera	150	United Kingdom	NA	NA	NA	human	2014-03-13	Tonder et al. 2022	group1	1.branch2	99.4	6.3	ERR3337662	MST Cluster 6	120
ERR3337664	M. chimaera	13	United Kingdom	NA	NA	NA	human	2014-02-25	Tonder et al. 2022	group1	1.branch1	99.9	6.2	ERR3337664	MST Cluster 2	135
ERR3337669	M. chimaera	91	United Kingdom	NA	NA	NA	human	2014-03-07	Tonder et al. 2022	group1	1.8	99.9	6.7	ERR3337669	MST Cluster 3	249
ERR3337675	M. chimaera	44	United Kingdom	NA	NA	NA	human	2014-03-05	Tonder et al. 2022	group1	1.branch2	99.9	6.1	ERR3337675	MST Cluster 5	107
ERR3468798	M. chimaera	202	United Kingdom	NA	NA	NA	human	2014-06-04	Tonder et al. 2022	group1	1.branch1	99.9	6.3	ERR3468798	MST Cluster 36	145
ERR3468801	M. chimaera	182	United Kingdom	NA	NA	NA	human	2014-05-28	Tonder et al. 2022	group1	1.branch2	99.9	6.3	ERR3468801	MST Cluster 8	144
ERR3468809	M. chimaera	24	United Kingdom	NA	NA	NA	human	2014-05-28	Tonder et al. 2022	group1	1.branch1	99.9	6.2	ERR3468809	MST Cluster 2	140
ERR3468813	M. chimaera	185	United Kingdom	NA	NA	NA	human	2014-06-16	Tonder et al. 2022	group1	1.branch1	99.9	6.2	ERR3468813	MST Cluster 4	132
ERR3468828	M. chimaera	20	United Kingdom	NA	NA	NA	human	2014-08-18	Tonder et al. 2022	group1	1.branch2	99.2	6.2	ERR3468828	MST Cluster 25	133
ERR3468830	M. chimaera	185	United Kingdom	NA	NA	NA	human	2014-06-06	Tonder et al. 2022	group1	1.branch1	99.8	6.2	ERR3468830	MST Cluster 4	143
ERR3468836	M. chimaera	72	United Kingdom	NA	NA	NA	human	2014-08-15	Tonder et al. 2022	group1	1.branch2	99.4	6.3	ERR3468836	MST Cluster 6	140
ERR3468839	M. chimaera	175	United Kingdom	NA	NA	NA	human	2014-03-31	Tonder et al. 2022	group1	1.branch1	99.9	6.2	ERR3468839	MST Cluster 2	134
ERR3468841	M. chimaera	113	United Kingdom	NA	NA	NA	human	2014-05-21	Tonder et al. 2022	group1	1.branch2	99.8	6.7	ERR3468841	MST Cluster 10	218
ERR3468846	M. chimaera	164	United Kingdom	NA	NA	NA	human	2014-06-09	Tonder et al. 2022	group1	1.branch1	99.9	6.2	ERR3468846	MST Cluster 4	136
ERR3468847	M. chimaera	202	United Kingdom	NA	NA	NA	human	2014-04-02	Tonder et al. 2022	group1	1.branch2	99.4	6	ERR3468847	MST Cluster 6	107
ERR3468854	M. chimaera	237	United Kingdom	NA	NA	NA	human	2014-05-07	Tonder et al. 2022	group1	1.branch1	99.9	6.3	ERR3468854	MST Cluster 2	230
ERR3468856	M. chimaera	185	United Kingdom	NA	NA	NA	human	2014-04-10	Tonder et al. 2022	group1	1.branch1	99.9	6.2	ERR3468856	MST Cluster 4	138
ERR3468865	M. chimaera	195	United Kingdom	NA	NA	NA	human	2014-07-25	Tonder et al. 2022	group1	1.branch1	99.9	6.2	ERR3468865	MST Cluster 2	134
ERR3468866	M. chimaera	176	United Kingdom	NA	NA	NA	human	2014-08-13	Tonder et al. 2022	group1	1.branch2	99.3	6.3	ERR3468866	MST Cluster 6	153
ERR3468870	M. chimaera	13	United Kingdom	NA	NA	NA	human	2014-05-19	Tonder et al. 2022	group1	1.branch1	99.8	6.2	ERR3468870	MST Cluster 2	155
ERR3468873	M. chimaera	91	United Kingdom	NA	NA	NA	human	2014-07-21	Tonder et al. 2022	group1	1.8	99.9	6.5	ERR3468873	MST Cluster 3	246
ERR3468877	M. chimaera	126	United Kingdom	NA	NA	NA	human	2014-06-03	Tonder et al. 2022	group1	1.branch1	99.9	6.2	ERR3468877	MST Cluster 4	133
ERR3468881	M. chimaera	30	United Kingdom	NA	NA	NA	human	2014-07-18	Tonder et al. 2022	group1	unknown	99.9	6.6	ERR3468881		204
ERR3468889	M. chimaera	177	United Kingdom	NA	NA	NA	human	2014-07-18	Tonder et al. 2022	group1	1.branch1	99.9	6.3	ERR3468889	MST Cluster 2	134
ERR3468894	M. chimaera	239	United Kingdom	NA	NA	NA	human	2014-09-22	Tonder et al. 2022	group1	1.branch1	99.9	6.2	ERR3468894	MST Cluster 4	143
ERR3468895	M. chimaera	94	United Kingdom	NA	NA	NA	human	2014-10-10	Tonder et al. 2022	group2	unknown	97.7	6.2	ERR3468895	MST Cluster 20	174
ERR3468896	M. chimaera	52	United Kingdom	NA	NA	NA	human	2014-11-03	Tonder et al. 2022	group1	unknown	99.9	6.1	ERR3468896	MST Cluster 7	103
ERR3468901	M. chimaera	164	United Kingdom	NA	NA	NA	human	2014-09-03	Tonder et al. 2022	group1	1.branch1	99.9	6.2	ERR3468901	MST Cluster 4	148
ERR3468904	M. chimaera	52	United Kingdom	NA	NA	NA	human	2014-11-03	Tonder et al. 2022	group1	unknown	99.9	6.1	ERR3468904	MST Cluster 7	99
ERR3468907	M. chimaera	185	United Kingdom	NA	NA	NA	human	2015-01-02	Tonder et al. 2022	group1	1.branch1	99.9	6.2	ERR3468907	MST Cluster 4	178
ERR3468909	M. chimaera	52	United Kingdom	NA	NA	NA	human	2014-09-05	Tonder et al. 2022	group1	unknown	99.9	6.1	ERR3468909	MST Cluster 7	88
ERR3468910	M. chimaera	239	United Kingdom	NA	NA	NA	human	2014-09-19	Tonder et al. 2022	group1	1.branch1	99.9	6.2	ERR3468910	MST Cluster 4	157
ERR3468915	M. chimaera	210	United Kingdom	NA	NA	NA	human	2014-11-19	Tonder et al. 2022	group1	1.branch2	99.9	6.1	ERR3468915	MST Cluster 8	128
ERR3468919	M. chimaera	121	United Kingdom	NA	NA	NA	human	2014-10-06	Tonder et al. 2022	group1	1.8	100	6.2	ERR3468919	MST Cluster 3	151
ERR3468921	M. chimaera	13	United Kingdom	NA	NA	NA	human	2014-11-18	Tonder et al. 2022	group1	1.branch1	99.9	6.2	ERR3468921	MST Cluster 2	139
ERR3468932	M. chimaera	268	United Kingdom	NA	NA	NA	human	2014-09-03	Tonder et al. 2022	group1	1.branch2	99.9	6.1	ERR3468932	MST Cluster 5	120
ERR3468933	M. chimaera	10	United Kingdom	NA	NA	NA	human	2014-09-17	Tonder et al. 2022	group1	1.branch1	99.9	6.3	ERR3468933		123
ERR3468934	M. chimaera	13	United Kingdom	NA	NA	NA	human	2014-09-15	Tonder et al. 2022	group1	1.branch1	99.9	6.2	ERR3468934	MST Cluster 2	131
ERR3468936	M. chimaera	91	United Kingdom	NA	NA	NA	human	2014-10-20	Tonder et al. 2022	group1	1.8	99.9	6.7	ERR3468936	MST Cluster 3	254
ERR3468938	M. chimaera	52	United Kingdom	NA	NA	NA	human	2014-12-10	Tonder et al. 2022	group1	unknown	99.9	6.1	ERR3468938	MST Cluster 7	86
ERR3468939	M. chimaera	91	United Kingdom	NA	NA	NA	human	2014-11-24	Tonder et al. 2022	group1	1.8	99.9	6.7	ERR3468939	MST Cluster 3	254
ERR3468942	M. chimaera	13	United Kingdom	NA	NA	NA	human	2014-09-16	Tonder et al. 2022	group1	1.branch1	99.9	6.3	ERR3468942	MST Cluster 2	150
ERR3468950	M. chimaera	13	United Kingdom	NA	NA	NA	human	2014-09-17	Tonder et al. 2022	group1	1.branch1	99.8	6.6	ERR3468950	MST Cluster 2	141
ERR3468954	M. chimaera	177	United Kingdom	NA	NA	NA	human	2014-12-05	Tonder et al. 2022	group1	1.branch1	99.9	6.3	ERR3468954	MST Cluster 2	149
ERR3468957	M. chimaera	239	United Kingdom	NA	NA	NA	human	2014-10-01	Tonder et al. 2022	group1	1.branch1	99.8	6.2	ERR3468957	MST Cluster 4	159
ERR3468959	M. chimaera	239	United Kingdom	NA	NA	NA	human	2014-09-29	Tonder et al. 2022	group1	1.branch1	99.8	6.2	ERR3468959	MST Cluster 4	154
ERR3468961	M. chimaera	21	United Kingdom	NA	NA	NA	human	2014-11-11	Tonder et al. 2022	group1	1.branch2	99.9	6.1	ERR3468961	MST Cluster 8	119
ERR3468964	M. chimaera	185	United Kingdom	NA	NA	NA	human	2014-09-14	Tonder et al. 2022	group1	1.branch1	99.9	6.2	ERR3468964	MST Cluster 4	139
ERR3468965	M. chimaera	112	United Kingdom	NA	NA	NA	human	2014-10-02	Tonder et al. 2022	group1	1.branch2	99.9	6.2	ERR3468965	MST Cluster 10	145
ERR3468968	M. chimaera	204	United Kingdom	NA	NA	NA	human	2014-10-15	Tonder et al. 2022	group2	unknown	97.5	5.8	ERR3468968		110
ERR3468969	M. chimaera	185	United Kingdom	NA	NA	NA	human	2014-12-19	Tonder et al. 2022	group1	1.branch1	99.9	6.2	ERR3468969	MST Cluster 4	136
ERR3468970	M. chimaera	279	United Kingdom	NA	NA	NA	human	2014-12-04	Tonder et al. 2022	group1	1.branch1	99.9	6.3	ERR3468970	MST Cluster 35	125
ERR3468971	M. chimaera	277	United Kingdom	NA	NA	NA	human	2014-11-18	Tonder et al. 2022	group1	1.branch1	99.8	6.1	ERR3468971	MST Cluster 11	117
ERR3468974	M. chimaera	202	United Kingdom	NA	NA	NA	human	2014-11-05	Tonder et al. 2022	group1	1.branch1	99.9	6.4	ERR3468974	MST Cluster 40	160
ERR3468975	M. chimaera	32	United Kingdom	NA	NA	NA	human	2014-09-24	Tonder et al. 2022	group1	1.branch1	99.9	6.3	ERR3468975	MST Cluster 2	148
ERR3468977	M. chimaera	239	United Kingdom	NA	NA	NA	human	2014-11-07	Tonder et al. 2022	group1	1.branch1	99.8	6.2	ERR3468977	MST Cluster 4	152
ERR3468979	M. chimaera	205	United Kingdom	NA	NA	NA	human	2014-11-15	Tonder et al. 2022	group1	1.branch1	99.8	6.1	ERR3468979		112
ERR3468981	M. chimaera	279	United Kingdom	NA	NA	NA	human	2014-09-24	Tonder et al. 2022	group1	1.branch2	99.9	6.3	ERR3468981	MST Cluster 10	168
ERR3468982	M. chimaera	24	United Kingdom	NA	NA	NA	human	2014-10-12	Tonder et al. 2022	group1	1.branch1	99.9	6.2	ERR3468982	MST Cluster 2	135
ERR3468983	M. chimaera	52	United Kingdom	NA	NA	NA	human	2014-11-03	Tonder et al. 2022	group1	unknown	99.9	6.1	ERR3468983	MST Cluster 7	88
ERR3524763	M. chimaera	237	United Kingdom	NA	NA	NA	human	2015-01-07	Tonder et al. 2022	group1	1.branch1	99.9	6.2	ERR3524763	MST Cluster 2	142
ERR3524765	M. chimaera	13	United Kingdom	NA	NA	NA	human	2015-01-05	Tonder et al. 2022	group1	1.branch1	99.9	6.2	ERR3524765	MST Cluster 2	139
ERR3524773	M. chimaera	208	United Kingdom	NA	NA	NA	human	2015-03-04	Tonder et al. 2022	group1	1.branch1	99.9	6.1	ERR3524773	MST Cluster 4	124
ERR3524778	M. chimaera	143	United Kingdom	NA	NA	NA	human	2015-02-16	Tonder et al. 2022	group1	1.branch1	99.9	6.2	ERR3524778	MST Cluster 2	144
ERR3524786	M. chimaera	202	United Kingdom	NA	NA	NA	human	2015-02-25	Tonder et al. 2022	group1	unknown	99.7	6.3	ERR3524786	MST Cluster 12	116
ERR3524788	M. chimaera	47	United Kingdom	NA	NA	NA	human	2015-02-06	Tonder et al. 2022	group1	unknown	97.7	5.8	ERR3524788	MST Cluster 29	95
ERR3524789	M. chimaera	47	United Kingdom	NA	NA	NA	human	2015-02-06	Tonder et al. 2022	group1	unknown	97.7	5.8	ERR3524789	MST Cluster 29	102
ERR3524791	M. chimaera	215	United Kingdom	NA	NA	NA	human	2015-02-07	Tonder et al. 2022	group1	1.branch1	99.9	6.6	ERR3524791	MST Cluster 2	159
ERR3524799	M. chimaera	158	United Kingdom	NA	NA	NA	human	2015-01-28	Tonder et al. 2022	group1	unknown	99.9	6	ERR3524799	MST Cluster 16	106
ERR3524802	M. chimaera	158	United Kingdom	NA	NA	NA	human	2015-01-31	Tonder et al. 2022	group1	unknown	99.9	6	ERR3524802	MST Cluster 16	110
ERR3524803	M. chimaera	158	United Kingdom	NA	NA	NA	human	2015-02-03	Tonder et al. 2022	group1	unknown	99.9	6	ERR3524803	MST Cluster 16	116
ERR3524804	M. chimaera	175	United Kingdom	NA	NA	NA	human	2015-02-04	Tonder et al. 2022	group1	1.branch1	99.9	6.2	ERR3524804	MST Cluster 2	131
ERR3524807	M. chimaera	9	United Kingdom	NA	NA	NA	human	2015-01-14	Tonder et al. 2022	group1	1.branch1	99.8	6.2	ERR3524807	MST Cluster 4	160
ERR3524812	M. chimaera	13	United Kingdom	NA	NA	NA	human	2015-01-16	Tonder et al. 2022	group1	1.branch1	99.9	6.1	ERR3524812	MST Cluster 2	140
ERR3524824	M. chimaera	223	United Kingdom	NA	NA	NA	human	2015-03-10	Tonder et al. 2022	group1	1.branch2	99.9	6.3	ERR3524824		148
ERR3524825	M. chimaera	231	United Kingdom	NA	NA	NA	human	2015-03-10	Tonder et al. 2022	group1	1.branch1	99.9	6.2	ERR3524825	MST Cluster 2	147
ERR3524827	M. chimaera	133	United Kingdom	NA	NA	NA	human	2015-03-30	Tonder et al. 2022	group1	1.branch1	99.9	6.2	ERR3524827	MST Cluster 2	137
ERR3524832	M. chimaera	118	United Kingdom	NA	NA	NA	human	2015-03-25	Tonder et al. 2022	group1	1.branch2	99.4	6.4	ERR3524832	MST Cluster 6	201
ERR3524833	M. chimaera	77	United Kingdom	NA	NA	NA	human	2015-03-23	Tonder et al. 2022	group1	unknown	99.6	6	ERR3524833	MST Cluster 17	133
ERR3524834	M. chimaera	158	United Kingdom	NA	NA	NA	human	2015-03-23	Tonder et al. 2022	group1	unknown	99.9	6	ERR3524834	MST Cluster 16	103
ERR3524835	M. chimaera	79	United Kingdom	NA	NA	NA	human	2015-03-23	Tonder et al. 2022	group1	1.branch1	99.9	6.5	ERR3524835	MST Cluster 2	144
ERR3524840	M. chimaera	78	United Kingdom	NA	NA	NA	human	2015-04-22	Tonder et al. 2022	group1	1.branch1	99.9	6.5	ERR3524840	MST Cluster 4	154
ERR3524846	M. chimaera	30	United Kingdom	NA	NA	NA	human	2015-07-15	Tonder et al. 2022	group1	1.branch1	99.9	6.2	ERR3524846	MST Cluster 2	138
ERR3524849	M. chimaera	292	United Kingdom	NA	NA	NA	human	2015-10-26	Tonder et al. 2022	group1	1.branch2	99.3	6.2	ERR3524849	MST Cluster 38	141
ERR3524851	M. chimaera	30	United Kingdom	NA	NA	NA	human	2015-07-15	Tonder et al. 2022	group1	1.branch1	99.9	6.2	ERR3524851	MST Cluster 2	145
ERR3524852	M. chimaera	335	United Kingdom	NA	NA	NA	human	2015-09-21	Tonder et al. 2022	group1	unknown	99.8	6.2	ERR3524852	MST Cluster 26	115
ERR3524853	M. chimaera	319	United Kingdom	NA	NA	NA	human	2015-10-27	Tonder et al. 2022	group2	unknown	97.4	6.2	ERR3524853		130
ERR3524854	M. chimaera	325	United Kingdom	NA	NA	NA	human	2015-06-29	Tonder et al. 2022	group1	1.branch1	99.9	6.4	ERR3524854	MST Cluster 2	129
ERR3524856	M. chimaera	292	United Kingdom	NA	NA	NA	human	2015-10-28	Tonder et al. 2022	group1	1.branch2	99.3	6.2	ERR3524856	MST Cluster 38	135
ERR3566231	M. chimaera	185	United Kingdom	NA	NA	NA	human	2014-11-18	Tonder et al. 2022	group1	1.branch1	99.9	6.2	ERR3566231	MST Cluster 4	149
ERR3566244	M. chimaera	91	United Kingdom	NA	NA	NA	human	2015-09-04	Tonder et al. 2022	group1	1.8	99.8	6.6	ERR3566244	MST Cluster 3	255
ERR3566248	M. chimaera	305	United Kingdom	NA	NA	NA	human	2015-08-20	Tonder et al. 2022	group1	1.branch2	99.9	6.2	ERR3566248	MST Cluster 10	144
ERR3566249	M. chimaera	338	United Kingdom	NA	NA	NA	human	2015-09-04	Tonder et al. 2022	group2	unknown	97.3	6.1	ERR3566249		104
ERR3566255	M. chimaera	91	United Kingdom	NA	NA	NA	human	2015-11-09	Tonder et al. 2022	group1	1.8	99.9	6.7	ERR3566255	MST Cluster 3	254
ERR3566258	M. chimaera	140	United Kingdom	NA	NA	NA	human	2015-09-30	Tonder et al. 2022	unknown	unknown	99.6	6.2	ERR3566258	MST Cluster 27	105
ERR3566259	M. chimaera	140	United Kingdom	NA	NA	NA	human	2015-10-16	Tonder et al. 2022	unknown	unknown	99.6	6.2	ERR3566259	MST Cluster 27	101
ERR3566266	M. chimaera	299	United Kingdom	NA	NA	NA	human	2015-11-10	Tonder et al. 2022	group1	1.branch2	99.8	6.3	ERR3566266	MST Cluster 31	164
ERR3566276	M. chimaera	330	United Kingdom	NA	NA	NA	human	2015-10-16	Tonder et al. 2022	group1	1.branch2	99.9	6.1	ERR3566276	MST Cluster 5	133
ERR3566277	M. chimaera	325	United Kingdom	NA	NA	NA	human	2015-11-10	Tonder et al. 2022	group1	unknown	99.8	6.4	ERR3566277		106
ERR3566284	M. chimaera	299	United Kingdom	NA	NA	NA	human	2015-09-24	Tonder et al. 2022	group1	1.branch2	99.8	6.6	ERR3566284	MST Cluster 31	164
ERR3566287	M. chimaera	330	United Kingdom	NA	NA	NA	human	2015-08-24	Tonder et al. 2022	group1	1.branch2	99.9	6.1	ERR3566287	MST Cluster 5	125
ERR3566291	M. chimaera	79	United Kingdom	NA	NA	NA	human	2015-08-24	Tonder et al. 2022	group1	1.branch1	99.9	6.2	ERR3566291	MST Cluster 2	127
ERR3566292	M. chimaera	185	United Kingdom	NA	NA	NA	human	2015-11-04	Tonder et al. 2022	group2	unknown	97.2	6.1	ERR3566292	MST Cluster 30	131
ERR3566297	M. chimaera	176	United Kingdom	NA	NA	NA	human	2015-05-20	Tonder et al. 2022	group1	1.branch2	99.4	6.3	ERR3566297	MST Cluster 6	152
ERR3566302	M. chimaera	222	United Kingdom	NA	NA	NA	human	2015-06-01	Tonder et al. 2022	group1	unknown	99.9	6.5	ERR3566302	MST Cluster 7	129
ERR3566306	M. chimaera	122	United Kingdom	NA	NA	NA	human	2015-06-19	Tonder et al. 2022	group1	1.branch1	99.8	6.3	ERR3566306	MST Cluster 14	133
ERR3566310	M. chimaera	77	United Kingdom	NA	NA	NA	human	2015-06-23	Tonder et al. 2022	group1	unknown	99.6	6	ERR3566310	MST Cluster 17	143
ERR3566326	M. chimaera	202	United Kingdom	NA	NA	NA	human	2015-08-19	Tonder et al. 2022	group1	1.branch1	99.9	6.4	ERR3566326	MST Cluster 40	150
ERR3566327	M. chimaera	21	United Kingdom	NA	NA	NA	human	2015-06-24	Tonder et al. 2022	group1	1.branch2	99.9	6.2	ERR3566327	MST Cluster 8	140
ERR3566335	M. chimaera	330	United Kingdom	NA	NA	NA	human	2015-08-06	Tonder et al. 2022	group1	1.branch2	99.9	6.1	ERR3566335	MST Cluster 5	109
ERR3566336	M. chimaera	330	United Kingdom	NA	NA	NA	human	2015-07-24	Tonder et al. 2022	group1	1.branch2	99.9	6.1	ERR3566336	MST Cluster 5	110
ERR3566338	M. chimaera	283	United Kingdom	NA	NA	NA	human	2015-10-30	Tonder et al. 2022	group1	1.branch2	99.9	6.2	ERR3566338	MST Cluster 10	143
ERR3566345	M. chimaera	281	United Kingdom	NA	NA	NA	human	2015-07-20	Tonder et al. 2022	group1	1.branch2	99.8	6.1	ERR3566345	MST Cluster 5	119
ERR3566346	M. chimaera	300	United Kingdom	NA	NA	NA	human	2015-08-28	Tonder et al. 2022	unknown	unknown	99.1	5.8	ERR3566346		114
ERR3566348	M. chimaera	341	United Kingdom	NA	NA	NA	human	2015-10-23	Tonder et al. 2022	group1	1.branch1	99.9	6.1	ERR3566348	MST Cluster 2	128
ERR3566354	M. chimaera	290	United Kingdom	NA	NA	NA	human	2015-10-26	Tonder et al. 2022	group1	1.branch1	99.9	6.3	ERR3566354	MST Cluster 2	116
ERR3566355	M. chimaera	334	United Kingdom	NA	NA	NA	human	2015-11-17	Tonder et al. 2022	group1	unknown	99.5	6.6	ERR3566355		131
ERR3566359	M. chimaera	140	United Kingdom	NA	NA	NA	human	2015-09-30	Tonder et al. 2022	unknown	unknown	99.6	6.2	ERR3566359	MST Cluster 27	97
ERR3566361	M. chimaera	234	United Kingdom	NA	NA	NA	human	2015-11-16	Tonder et al. 2022	group1	1.branch2	99.9	6.1	ERR3566361	MST Cluster 8	130
ERR3566363	M. chimaera	9	United Kingdom	NA	NA	NA	human	2015-04-10	Tonder et al. 2022	group1	1.branch1	99.8	6.2	ERR3566363	MST Cluster 4	150
ERR3566364	M. chimaera	231	United Kingdom	NA	NA	NA	human	2015-04-10	Tonder et al. 2022	group1	1.branch2	99.9	6.4	ERR3566364	MST Cluster 8	150
ERR3566378	M. chimaera	134	United Kingdom	NA	NA	NA	human	2015-05-14	Tonder et al. 2022	group1	1.branch2	99.9	6.1	ERR3566378	MST Cluster 5	118
ERR3566382	M. chimaera	68	United Kingdom	NA	NA	NA	human	2015-06-05	Tonder et al. 2022	group2	unknown	97.7	5.9	ERR3566382	MST Cluster 24	95
ERR3566383	M. chimaera	20	United Kingdom	NA	NA	NA	human	2015-06-03	Tonder et al. 2022	group1	1.branch2	99.2	6.2	ERR3566383	MST Cluster 25	139
ERR3566384	M. chimaera	77	United Kingdom	NA	NA	NA	human	2015-06-02	Tonder et al. 2022	group1	unknown	99.6	6	ERR3566384	MST Cluster 17	140
ERR3566388	M. chimaera	91	United Kingdom	NA	NA	NA	human	2015-06-16	Tonder et al. 2022	group1	1.8	99.9	6.5	ERR3566388	MST Cluster 3	251
ERR3566391	M. chimaera	130	United Kingdom	NA	NA	NA	human	2015-06-12	Tonder et al. 2022	group1	1.branch1	99.9	6.3	ERR3566391	MST Cluster 2	138
ERR3566392	M. chimaera	283	United Kingdom	NA	NA	NA	human	2015-02-02	Tonder et al. 2022	group1	1.branch2	99.4	6.6	ERR3566392	MST Cluster 6	154
ERR3566398	M. chimaera	30	United Kingdom	NA	NA	NA	human	2015-05-05	Tonder et al. 2022	group1	1.branch1	99.9	6.2	ERR3566398	MST Cluster 2	160
ERR3566399	M. chimaera	91	United Kingdom	NA	NA	NA	human	2015-06-16	Tonder et al. 2022	group1	1.8	99.9	6.5	ERR3566399	MST Cluster 3	242
ERR3566403	M. chimaera	342	United Kingdom	NA	NA	NA	human	2015-07-08	Tonder et al. 2022	group1	1.branch1	99.9	6.2	ERR3566403	MST Cluster 2	147
ERR3566405	M. chimaera	34	United Kingdom	NA	NA	NA	human	2015-08-17	Tonder et al. 2022	group1	1.branch1	99.9	6.2	ERR3566405	MST Cluster 4	133
ERR3566406	M. chimaera	306	United Kingdom	NA	NA	NA	human	2015-08-17	Tonder et al. 2022	group1	1.branch1	99.9	6.2	ERR3566406	MST Cluster 2	139
ERR3566409	M. chimaera	77	United Kingdom	NA	NA	NA	human	2015-08-11	Tonder et al. 2022	group1	unknown	99.6	6	ERR3566409	MST Cluster 17	134
ERR3566411	M. chimaera	277	United Kingdom	NA	NA	NA	human	2015-07-13	Tonder et al. 2022	group1	1.branch1	99.8	6.6	ERR3566411	MST Cluster 7	154
ERR3566412	M. chimaera	316	United Kingdom	NA	NA	NA	human	2015-07-10	Tonder et al. 2022	group1	1.branch1	99.9	6.2	ERR3566412	MST Cluster 2	149
ERR3566414	M. chimaera	237	United Kingdom	NA	NA	NA	human	2015-07-08	Tonder et al. 2022	group1	1.branch1	99.9	6.2	ERR3566414	MST Cluster 2	143
ERR3566417	M. chimaera	223	United Kingdom	NA	NA	NA	human	2015-07-06	Tonder et al. 2022	group1	1.branch2	99.9	6.1	ERR3566417	MST Cluster 8	135
ERR3566418	M. chimaera	318	United Kingdom	NA	NA	NA	human	2015-07-03	Tonder et al. 2022	group1	1.branch1	99.9	6.2	ERR3566418	MST Cluster 4	156
ERR4022275	M. chimaera	305	United Kingdom	NA	NA	NA	human	2015-11-12	Tonder et al. 2022	group1	1.branch2	99.9	6.2	ERR4022275	MST Cluster 10	142
ERR4022281	M. chimaera	294	United Kingdom	NA	NA	NA	human	2015-10-20	Tonder et al. 2022	group1	1.branch1	99.9	6.1	ERR4022281	MST Cluster 23	121
ERR4022289	M. chimaera	202	United Kingdom	NA	NA	NA	human	2015-11-18	Tonder et al. 2022	group1	unknown	99.7	6.2	ERR4022289	MST Cluster 12	118
ERR4022299	M. chimaera	202	United Kingdom	NA	NA	NA	human	2015-11-18	Tonder et al. 2022	group1	unknown	99.7	6.2	ERR4022299	MST Cluster 12	107
ERR4022300	M. chimaera	268	United Kingdom	NA	NA	NA	human	2013-09-05	Tonder et al. 2022	group1	1.branch2	99.9	6.1	ERR4022300	MST Cluster 5	111
ERR4022303	M. chimaera	208	United Kingdom	NA	NA	NA	human	2015-11-30	Tonder et al. 2022	group1	unknown	99.9	6.4	ERR4022303	MST Cluster 7	178
ERR4022307	M. chimaera	335	United Kingdom	NA	NA	NA	human	2015-11-27	Tonder et al. 2022	group1	unknown	99.8	6.2	ERR4022307	MST Cluster 26	105
ERR4022313	M. chimaera	310	United Kingdom	NA	NA	NA	human	2015-12-10	Tonder et al. 2022	group1	unknown	99.9	6.3	ERR4022313		146
ERR4022315	M. chimaera	20	United Kingdom	NA	NA	NA	human	2015-12-09	Tonder et al. 2022	group1	1.branch2	99.2	6.1	ERR4022315	MST Cluster 25	132
ERR4022316	M. chimaera	248	United Kingdom	NA	NA	NA	human	2013-08-19	Tonder et al. 2022	group1	1.branch2	99.8	6.3	ERR4022316	MST Cluster 13	98
ERR4022321	M. chimaera	203	United Kingdom	NA	NA	NA	human	2015-12-16	Tonder et al. 2022	group1	1.branch2	99.9	6.6	ERR4022321	MST Cluster 8	135
ERR4022324	M. chimaera	206	United Kingdom	NA	NA	NA	human	2013-02-28	Tonder et al. 2022	group1	1.branch2	99.9	6.3	ERR4022324	MST Cluster 8	128
ERR4022326	M. chimaera	13	United Kingdom	NA	NA	NA	human	2013-03-06	Tonder et al. 2022	group1	1.branch1	99.9	6.2	ERR4022326	MST Cluster 2	138
ERR4022327	M. chimaera	91	United Kingdom	NA	NA	NA	human	2015-12-11	Tonder et al. 2022	group1	1.8	99.9	6.7	ERR4022327	MST Cluster 3	258
ERR4022328	M. chimaera	13	United Kingdom	NA	NA	NA	human	2013-03-06	Tonder et al. 2022	group1	1.branch1	99.9	6.2	ERR4022328	MST Cluster 2	139
ERR4022329	M. chimaera	15	United Kingdom	NA	NA	NA	human	2015-12-08	Tonder et al. 2022	group2	unknown	97.7	6.5	ERR4022329		154
ERR4022331	M. chimaera	324	United Kingdom	NA	NA	NA	human	2015-12-06	Tonder et al. 2022	group2	unknown	97.2	6.5	ERR4022331	MST Cluster 30	151
ERR4022335	M. chimaera	200	United Kingdom	NA	NA	NA	human	2013-10-03	Tonder et al. 2022	group1	1.branch1	99.9	6.2	ERR4022335	MST Cluster 2	158
ERR4022339	M. chimaera	200	United Kingdom	NA	NA	NA	human	2013-09-29	Tonder et al. 2022	group1	1.branch2	99.9	6.5	ERR4022339	MST Cluster 10	151
ERR4022341	M. chimaera	200	United Kingdom	NA	NA	NA	human	2013-10-04	Tonder et al. 2022	group1	1.branch1	99.9	6.2	ERR4022341	MST Cluster 2	154
ERR4022344	M. chimaera	38	United Kingdom	NA	NA	NA	human	2013-03-17	Tonder et al. 2022	group1	1.branch2	99.4	6.3	ERR4022344	MST Cluster 6	158
ERR4022347	M. chimaera	203	United Kingdom	NA	NA	NA	human	2013-09-25	Tonder et al. 2022	group1	1.branch2	99.9	6.3	ERR4022347	MST Cluster 8	134
ERR4022349	M. chimaera	203	United Kingdom	NA	NA	NA	human	2013-09-25	Tonder et al. 2022	group1	1.branch2	99.9	6.3	ERR4022349	MST Cluster 8	132
ERR4022353	M. chimaera	277	United Kingdom	NA	NA	NA	human	2013-04-22	Tonder et al. 2022	group1	1.branch1	99.9	6.1	ERR4022353	MST Cluster 11	116
ERR4022354	M. chimaera	80	United Kingdom	NA	NA	NA	human	2013-10-03	Tonder et al. 2022	group1	1.branch1	99.8	6.4	ERR4022354	MST Cluster 2	133
ERR6057630	M. chimaera	368	United Kingdom	NA	NA	NA	human	2016-04-03	Tonder et al. 2022	group1	1.branch2	99.8	6.3	ERR6057630	MST Cluster 8	139
ERR6057637	M. chimaera	371	United Kingdom	NA	NA	NA	human	2016-03-11	Tonder et al. 2022	group1	1.branch2	99.9	6.5	ERR6057637	MST Cluster 10	143
ERR6057645	M. chimaera	374	United Kingdom	NA	NA	NA	human	2016-02-26	Tonder et al. 2022	group1	1.branch1	99.9	6.1	ERR6057645	MST Cluster 23	119
ERR6057657	M. chimaera	281	United Kingdom	NA	NA	NA	human	2016-04-19	Tonder et al. 2022	group1	1.branch2	99.8	6.1	ERR6057657	MST Cluster 5	119
ERR6057658	M. chimaera	175	United Kingdom	NA	NA	NA	human	2016-02-03	Tonder et al. 2022	group1	1.branch1	99.9	6.2	ERR6057658	MST Cluster 2	143
ERR6057668	M. chimaera	177	United Kingdom	NA	NA	NA	human	2016-01-25	Tonder et al. 2022	group1	1.branch1	99.9	6.3	ERR6057668	MST Cluster 2	139
ERR6057669	M. chimaera	336	United Kingdom	NA	NA	NA	human	2016-01-22	Tonder et al. 2022	group1	1.branch1	99.9	6.2	ERR6057669	MST Cluster 2	129
ERR6057671	M. chimaera	56	United Kingdom	NA	NA	NA	human	2016-02-08	Tonder et al. 2022	group1	1.branch1	99.8	6.1	ERR6057671	MST Cluster 14	127
ERR6057672	M. chimaera	330	United Kingdom	NA	NA	NA	human	2016-02-08	Tonder et al. 2022	group1	1.branch2	99.9	6.1	ERR6057672	MST Cluster 5	109
ERR6057680	M. chimaera	330	United Kingdom	NA	NA	NA	human	2016-01-29	Tonder et al. 2022	group1	1.branch2	99.9	6.1	ERR6057680	MST Cluster 5	117
ERR6057681	M. chimaera	346	United Kingdom	NA	NA	NA	human	2016-01-29	Tonder et al. 2022	group1	1.branch2	99.9	6.1	ERR6057681	MST Cluster 10	103
ERR6057684	M. chimaera	347	United Kingdom	NA	NA	NA	human	2016-02-05	Tonder et al. 2022	group1	1.branch2	99.9	6.1	ERR6057684	MST Cluster 5	111
ERR6057686	M. chimaera	335	United Kingdom	NA	NA	NA	human	2016-01-22	Tonder et al. 2022	group1	unknown	99.8	6.2	ERR6057686	MST Cluster 26	100
ERR6057689	M. chimaera	330	United Kingdom	NA	NA	NA	human	2016-02-02	Tonder et al. 2022	group1	1.branch2	99.9	6.1	ERR6057689	MST Cluster 5	111
sample03	M. chimaera		Switzerland	Zürich	Cardiac surgery Related Patient	Valve	human	2011	Van Ingen 2017	group1	1.1	99.9	6.3	ERR1464132	MST Cluster 1	267
sample02	M. chimaera		Switzerland	Zürich	Cardiac surgery Related Patient	Tissue	human	2011	Van Ingen 2017	group1	1.1	99.9	6.3	ERR1464131	MST Cluster 1	282
sample01	M. chimaera		Switzerland	Zürich	Cardiac surgery Related Patient	Tissue	human	2012	Van Ingen 2017	group1	1.1	100	6.3	ERR1464130	MST Cluster 1	264
sample04	M. chimaera		Switzerland	Zürich	Cardiac surgery Related Patient	Valve	human	2013	Van Ingen 2017	group1	1.branch1	99.8	6.6	ERR1464133	MST Cluster 2	298
sample05	M. chimaera		Switzerland	Zürich	Cardiac surgery Related Patient	Tissue	human	2014	Van Ingen 2017	group1	1.1	100	6.2	ERR1464134	MST Cluster 1	266
10526-15	M. chimaera		Germany	Homburg	Cardiac surgery Related Patient	Valve	human	2015	Van Ingen 2017	group1	1.1	100	6.6	ERR1463889	MST Cluster 1	214
5534-15	M. chimaera		Netherlands	Nijmegen	Cardiac surgery Related Patient	Tissue	human	2012	Van Ingen 2017	group1	1.1	100	6.6	ERR1464016	MST Cluster 1	214
1911-15	M. chimaera		Netherlands	Nijmegen	Cardiac surgery Related Patient	Tissue	human	2014	Van Ingen 2017	group1	1.1	99.9	6.2	ERR1463912	MST Cluster 1	228
1913-15	M. chimaera		Netherlands	Nijmegen	Cardiac surgery Related Patient	Tissue	human	2014	Van Ingen 2017	group1	1.1	99.8	6.3	ERR1463914	MST Cluster 1	247
5532-15	M. chimaera		Netherlands	Nijmegen	Cardiac surgery Related Patient	Tissue	human	2015	Van Ingen 2017	group1	1.1	99.9	6.2	ERR1464014	MST Cluster 1	225
122858	M. chimaera		United Kingdom	NA	Cardiac surgery Related Patient	Tissue	human	2014	Van Ingen 2017	group1	1.1	100	6.2	SRR4119636	MST Cluster 1	417
122862	M. chimaera		United Kingdom	NA	Cardiac surgery Related Patient	Blood	human	2011	Van Ingen 2017	group1	1.1	100	6.7	SRR4119622	MST Cluster 1	485
122866	M. chimaera		United Kingdom	NA	Cardiac surgery Related Patient	Valve	human	2014	Van Ingen 2017	group1	1.1	99.9	6.3	SRR4119641	MST Cluster 1	282
122855	M. chimaera		United Kingdom	NA	Cardiac surgery Related Patient	Blood	human	2014	Van Ingen 2017	group1	1.1	100	6.6	SRR4119599	MST Cluster 1	295
122865	M. chimaera		United Kingdom	NA	Cardiac surgery Related Patient	Tissue	human	2014	Van Ingen 2017	group1	1.1	100	6.7	SRR4119598	MST Cluster 1	293
134188	M. chimaera		United Kingdom	NA	Cardiac surgery Related Patient	Tissue	human	2014	Van Ingen 2017	group1	1.1	99.9	6.6	SRR4119643	MST Cluster 1	330
SRR4295160	M. chimaera		USA	NA	Cardiac surgery Related Patient		human	2015	Perkins2016	group1	1.1	99.9	6.2	SRR4295160	MST Cluster 1	160
SRR4249880	M. chimaera		Australia	NA	Cardiac surgery Related Patient		human	2016	Williamson2017	group1	1.1	100	6.3	SRR4249880	MST Cluster 1	210
SRR4295167	M. chimaera		USA	NA	Cardiac surgery Related Patient		human	2015	Perkins2016	group1	1.1	99.9	6.2	SRR4295167	MST Cluster 1	185
SRR4295168	M. chimaera		USA	NA	Cardiac surgery Related Patient		human	2014	Perkins2016	group1	1.1	99.9	6.2	SRR4295168	MST Cluster 1	182
SRR4324923	M. chimaera		USA	NA	Cardiac surgery Related Patient		human	2016	Perkins2016	group1	1.1	99.9	6.7	SRR4324923	MST Cluster 1	273
SRR4295158	M. chimaera		USA	NA	Cardiac surgery Related Patient		human	2015	Perkins2016	group1	1.1	99.8	6.2	SRR4295158	MST Cluster 1	179
SRR4068025	M. chimaera		United Kingdom	NA	Cardiac surgery Related Patient		human	-	Chand2016	group1	1.1	99.9	6.4	SRR4068025	MST Cluster 1	312
SRR4067905	M. chimaera		United Kingdom	NA	Cardiac surgery Related Patient		human	-	Chand2016	group1	1.1	99.7	6.3	SRR4067905	MST Cluster 1	337
SRR4295169	M. chimaera		USA	NA	Cardiac surgery Related Patient		human	2014	Perkins2016	group1	1.1	99.9	6.3	SRR4295169	MST Cluster 1	172
SRR4067887	M. chimaera		United Kingdom	NA	Cardiac surgery Related Patient		human	-	Chand2016	group1	1.1	99.6	6.7	SRR4067887	MST Cluster 1	503
SRR4295161	M. chimaera		USA	NA	Cardiac surgery Related Patient		human	2015	Perkins2016	group1	1.1	99.8	6.8	SRR4295161	MST Cluster 1	196
SRR4295163	M. chimaera		USA	NA	Cardiac surgery Related Patient		human	2016	Perkins2016	group1	1.1	99.8	6.6	SRR4295163	MST Cluster 1	212
SRR4067862	M. chimaera		United Kingdom	NA	Cardiac surgery Related Patient		human	-	Chand2016	group1	1.1	99.7	6.7	SRR4067862	MST Cluster 1	378
SRR4067875	M. chimaera		United Kingdom	NA	Cardiac surgery Related Patient		human	-	Chand2016	group1	1.1	99.8	6.7	SRR4067875	MST Cluster 1	394
SRR4067958	M. chimaera		United Kingdom	NA	Cardiac surgery Related Patient		human	-	Chand2016	group1	1.1	99.2	6.3	SRR4067958		444
SRR4067888	M. chimaera		United Kingdom	NA	Cardiac surgery Related Patient		human	-	Chand2016	group1	1.1	99.7	6.7	SRR4067888	MST Cluster 1	363
SRR4067974	M. chimaera		United Kingdom	NA	Cardiac surgery Related Patient		human	-	Chand2016	group1	1.1	99.7	6.8	SRR4067974	MST Cluster 1	422
SRR4067930	M. chimaera		United Kingdom	NA	Cardiac surgery Related Patient		human	-	Chand2016	group1	1.1	98.7	6.5	SRR4067930	MST Cluster 1	410
SRR4119601	M. chimaera		United Kingdom	NA	Cardiac surgery Related Patient		human	-	Chand2016	group1	1.1	99.8	6.3	SRR4119601	MST Cluster 1	269
SRR4067853	M. chimaera		United Kingdom	NA	Cardiac surgery Related Patient		human	-	Chand2016	group1	1.1	99.5	6.6	SRR4067853		411
SRR4324922	M. chimaera		USA	NA	Cardiac surgery Related Patient		human	2015	Perkins2016	group1	1.1	99.7	6.3	SRR4324922	MST Cluster 1	263
SRR4119638	M. chimaera		United Kingdom	NA	Cardiac surgery Related Patient		human	-	Chand2016	group1	1.1	99.9	6.3	SRR4119638	MST Cluster 1	273
SRR4119605	M. chimaera		United Kingdom	NA	Cardiac surgery Related Patient		human	-	Chand2016	group1	1.1	99.9	6.3	SRR4119605	MST Cluster 1	280
SRR4119657	M. chimaera		United Kingdom	NA	Cardiac surgery Related Patient		human	-	Chand2016	group1	1.1	99.9	6.6	SRR4119657	MST Cluster 1	291
6778-15	M. chimaera		Switzerland	Zürich	Environmental	LivaNova HCU (Water)	Environmental	2014	Van Ingen 2017	group1	1.8	99.9	7.3	ERR1464075	MST Cluster 3	233
5838-15	M. chimaera		Switzerland	Zürich	Environmental	LivaNova HCU (Water)	Environmental	2014	Van Ingen 2017	group1	1.8	99.4	6.8	ERR1464063	MST Cluster 3	701
5832-15	M. chimaera		Switzerland	Zürich	Environmental	LivaNova HCU (Water)	Environmental	2014	Van Ingen 2017	group1	1.1	99.3	6.9	ERR1464053	MST Cluster 1	794
5825-15	M. chimaera		Switzerland	Zürich	Environmental	LivaNova HCU (Water)	Environmental	2014	Van Ingen 2017	group1	1.1	99.8	6.8	ERR1464041	MST Cluster 1	543
sample12	M. chimaera		Switzerland	Zürich	Environmental	LivaNova HCU (Air)	Environmental	2013	Van Ingen 2017	group1	1.1	99.9	6.6	ERR1464135	MST Cluster 1	357
14787-15	M. chimaera		Germany	LivaNova	Environmental	LivaNova HCU (Water)	Environmental	2015	Van Ingen 2017	group1	1.1	99.9	7.2	ERR1463909	MST Cluster 1	772
4439-15	M. chimaera		Germany	Freiburg	Environmental	LivaNova HCU (Water)	Environmental	2014	Van Ingen 2017	group1	1.8	99.9	7.3	ERR1463983		670
12029-15	M. chimaera		Germany	TU Dresden	Environmental	LivaNova HCU (Water)	Environmental	2015	Van Ingen 2017	group1	1.1	99.9	7	ERR1463902	MST Cluster 1	321
4448-15	M. chimaera		Germany	Freiburg	Environmental	LivaNova HCU (Air)	Environmental	2015	Van Ingen 2017	group1	1.1	99.9	6.3	ERR1463990	MST Cluster 1	267
4457-15	M. chimaera		Germany	Freiburg	Environmental	LivaNova HCU (Air)	Environmental	2015	Van Ingen 2017	group1	1.1	99.9	6.9	ERR1463999	MST Cluster 1	326
4444-15	M. chimaera		Germany	Freiburg	Environmental	LivaNova HCU (Water)	Environmental	2015	Van Ingen 2017	group1	1.1	99.9	6.3	ERR1463987	MST Cluster 1	238
4452-15	M. chimaera		Germany	Freiburg	Environmental	LivaNova HCU (Air)	Environmental	2015	Van Ingen 2017	group1	1.1	100	6.7	ERR1463994	MST Cluster 1	300
4450-15	M. chimaera		Germany	Freiburg	Environmental	LivaNova HCU (Air)	Environmental	2015	Van Ingen 2017	group1	1.1	100	7.2	ERR1463992	MST Cluster 1	199
4451-15	M. chimaera		Germany	Freiburg	Environmental	LivaNova HCU (Air)	Environmental	2015	Van Ingen 2017	group1	1.1	99.9	6.4	ERR1463993	MST Cluster 1	388
4449-15	M. chimaera		Germany	Freiburg	Environmental	LivaNova HCU (Air)	Environmental	2015	Van Ingen 2017	group1	1.1	99.9	7.1	ERR1463991	MST Cluster 1	563
4453-15	M. chimaera		Germany	Freiburg	Environmental	LivaNova HCU (Air)	Environmental	2015	Van Ingen 2017	group1	1.1	99.9	6.7	ERR1463995	MST Cluster 1	238
4442-15	M. chimaera		Germany	Freiburg	Environmental	LivaNova HCU (Water)	Environmental	2015	Van Ingen 2017	group1	1.1	100	6.7	ERR1463985	MST Cluster 1	221
4443-15	M. chimaera		Germany	Freiburg	Environmental	LivaNova HCU (Water)	Environmental	2015	Van Ingen 2017	group1	1.1	100	6.6	ERR1463986	MST Cluster 1	192
4454-15	M. chimaera		Germany	Freiburg	Environmental	LivaNova HCU (Air)	Environmental	2015	Van Ingen 2017	group1	1.1	99.9	6.8	ERR1463996	MST Cluster 1	423
4460-15	M. chimaera		Germany	Freiburg	Environmental	LivaNova HCU (Water)	Environmental	2015	Van Ingen 2017	group1	1.8	99.9	6.4	ERR1464001	MST Cluster 3	194
4441-15	M. chimaera		Germany	Freiburg	Environmental	LivaNova HCU (Water)	Environmental	2015	Van Ingen 2017	group1	1.1	99.9	6.3	ERR1463984	MST Cluster 1	207
4462-15	M. chimaera		Germany	Freiburg	Environmental	LivaNova HCU (Water)	Environmental	2015	Van Ingen 2017	group1	1.1	99.8	6.2	ERR1464003	MST Cluster 1	383
4461-15	M. chimaera		Germany	Freiburg	Environmental	LivaNova HCU (Water)	Environmental	2015	Van Ingen 2017	group1	1.1	100	6.3	ERR1464002	MST Cluster 1	478
4431-15	M. chimaera		Germany	Freiburg	Environmental	LivaNova HCU (Water)	Environmental	2014	Van Ingen 2017	group1	1.1	100	7.1	ERR1463976	MST Cluster 1	311
4433-15	M. chimaera		Germany	Freiburg	Environmental	LivaNova HCU (Water)	Environmental	2014	Van Ingen 2017	group1	1.1	100	6.6	ERR1463977	MST Cluster 1	292
4426-15	M. chimaera		Germany	Freiburg	Environmental	LivaNova HCU (Water)	Environmental	2014	Van Ingen 2017	group1	1.1	100	6.3	ERR1463971	MST Cluster 1	216
4430-15	M. chimaera		Germany	Freiburg	Environmental	LivaNova HCU (Water)	Environmental	2014	Van Ingen 2017	group1	1.1	100	7.1	ERR1463975	MST Cluster 1	650
4429-15	M. chimaera		Germany	Freiburg	Environmental	LivaNova HCU (Water)	Environmental	2014	Van Ingen 2017	group1	1.1	99.9	7.1	ERR1463974	MST Cluster 1	352
4458-15	M. chimaera		Germany	Freiburg	Environmental	LivaNova HCU (Air)	Environmental	2015	Van Ingen 2017	group1	1.1	99.9	6.3	ERR1464000	MST Cluster 1	204
4455-15	M. chimaera		Germany	Freiburg	Environmental	LivaNova HCU (Air)	Environmental	2015	Van Ingen 2017	group1	1.1	99.9	6.4	ERR1463997	MST Cluster 1	218
4456-15	M. chimaera		Germany	Freiburg	Environmental	LivaNova HCU (Air)	Environmental	2015	Van Ingen 2017	group1	1.1	100	6.3	ERR1463998	MST Cluster 1	221
4463-15	M. chimaera		Germany	Freiburg	Environmental	LivaNova HCU (Water)	Environmental	2015	Van Ingen 2017	group1	1.1	99.9	6.9	ERR1464004	MST Cluster 1	245
4464-15	M. chimaera		Germany	Freiburg	Environmental	LivaNova HCU (Water)	Environmental	2015	Van Ingen 2017	group1	1.1	99.9	6.5	ERR1464005	MST Cluster 1	444
4434-15	M. chimaera		Germany	Freiburg	Environmental	LivaNova HCU (Air)	Environmental	2014	Van Ingen 2017	group1	1.1	100	6.3	ERR1463978	MST Cluster 1	206
4436-15	M. chimaera		Germany	Freiburg	Environmental	LivaNova HCU (Air)	Environmental	2014	Van Ingen 2017	group1	1.1	100	6.6	ERR1463980	MST Cluster 1	218
10528-15	M. chimaera		Germany	Homburg	Environmental	LivaNova HCU (Water)	Environmental	2015	Van Ingen 2017	group1	1.1	99.9	6.9	ERR1463891	MST Cluster 1	304
lahr7587	M. chimaera		Germany	Freiburg	Environmental	Maquet HCU (water)	Environmental	2014	Van Ingen 2017	group1	1.8	99.7	6.4	ERR1464127	MST Cluster 3	262
lahr7584	M. chimaera		Germany	Freiburg	Environmental	Maquet HCU (water)	Environmental	2014	Van Ingen 2017	group1	1.8	98.1	6.3	ERR1464124	MST Cluster 3	276
7852-15	M. chimaera		Germany	LGL Bayern	Environmental	LivaNova HCU (Water)	Environmental	2015	Van Ingen 2017	group1	1.1	99.9	7.2	ERR1464089	MST Cluster 1	378
7845-15	M. chimaera		Germany	LGL Bayern	Environmental	LivaNova HCU (Water)	Environmental	2015	Van Ingen 2017	group1	1.1	99.9	6.2	ERR1464085	MST Cluster 1	203
14788-15	M. chimaera		Germany	LivaNova	Environmental	LivaNova HCU (Water)	Environmental	2015	Van Ingen 2017	group1	1.1	100	6.3	ERR1463910	MST Cluster 1	242
7842-15	M. chimaera		Germany	LGL Bayern	Environmental	LivaNova HCU (Water)	Environmental	2015	Van Ingen 2017	group1	1.1	99.9	6.8	ERR1464084	MST Cluster 1	342
7848-15	M. chimaera		Germany	LGL Bayern	Environmental	LivaNova HCU (Water)	Environmental	2015	Van Ingen 2017	group1	1.1	99.9	7	ERR1464087	MST Cluster 1	259
11980-15	M. chimaera		Germany	LivaNova	Environmental	LivaNova HCU (Water)	Environmental	2014	Van Ingen 2017	group1	1.8	99.8	6.4	ERR1463898	MST Cluster 3	301
11981-15	M. chimaera		Germany	LivaNova	Environmental	LivaNova HCU (Water)	Environmental	2014	Van Ingen 2017	group1	1.8	99.9	7.4	ERR1463899	MST Cluster 3	362
9238-14	M. chimaera		Germany	Maquet	Environmental	Maquet HCU (water)	Environmental	2014	Van Ingen 2017	group1	1.11	99.9	6.3	ERR1464103	MST Cluster 9	212
9271-14	M. chimaera		Germany	Maquet	Environmental	Maquet HCU (water)	Environmental	2014	Van Ingen 2017	group1	1.11	99.8	6.5	ERR1464110	MST Cluster 9	213
9611-14	M. chimaera		Germany	Maquet	Environmental	Maquet HCU (water)	Environmental	2014	Van Ingen 2017	group1	1.branch1	99.9	6.3	ERR1464112	MST Cluster 2	185
9607-14	M. chimaera		Germany	Maquet	Environmental	Maquet HCU (water)	Environmental	2014	Van Ingen 2017	group1	1.11	99.8	6.5	ERR1464111	MST Cluster 9	197
9244-14	M. chimaera		Germany	Maquet	Environmental	Maquet HCU (water)	Environmental	2014	Van Ingen 2017	group1	1.11	99.9	6.5	ERR1464107	MST Cluster 9	209
9168-14	M. chimaera		Germany	Maquet	Environmental	Maquet HCU (water)	Environmental	2014	Van Ingen 2017	group1	1.11	99.9	6.3	ERR1464102	MST Cluster 9	203
9614-14	M. chimaera		Germany	Maquet	Environmental	Maquet HCU (water)	Environmental	2014	Van Ingen 2017	group1	1.11	99.8	6.5	ERR1464114	MST Cluster 9	210
8854-14	M. chimaera		Germany	Maquet	Environmental	Maquet HCU (water)	Environmental	2014	Van Ingen 2017	group1	1.11	99.8	6.8	ERR1464101	MST Cluster 9	235
9270-14	M. chimaera		Germany	Maquet	Environmental	Maquet HCU (water)	Environmental	2014	Van Ingen 2017	group1	1.11	99.9	6.8	ERR1464109	MST Cluster 9	231
5840-15	M. chimaera		Germany	Tübingen	Environmental	LivaNova HCU (Water)	Environmental	2014	Van Ingen 2017	group1	1.1	99.9	6.7	ERR1464067	MST Cluster 1	559
5827-15	M. chimaera		Germany	Tübingen	Environmental	LivaNova HCU (Water)	Environmental	2014	Van Ingen 2017	group1	1.8	99.4	7.4	ERR1464044	MST Cluster 3	809
5545-15	M. chimaera		Netherlands	Nijmegen	Environmental	LivaNova HCU (Air)	Environmental	2015	Van Ingen 2017	group1	1.1	100	6.2	ERR1464027	MST Cluster 1	202
5546-15	M. chimaera		Netherlands	Nijmegen	Environmental	LivaNova HCU (Water)	Environmental	2015	Van Ingen 2017	group1	1.1	100	6.2	ERR1464028	MST Cluster 1	195
5538-15	M. chimaera		Netherlands	Nijmegen	Environmental	Maquet HCU (water)	Environmental	2015	Van Ingen 2017	group1	1.branch1	99.8	6.2	ERR1464020	MST Cluster 2	209
5541-15	M. chimaera		Netherlands	Nijmegen	Environmental	LivaNova HCU (Water)	Environmental	2015	Van Ingen 2017	group1	1.1	99.8	6.2	ERR1464023	MST Cluster 1	227
5540-15	M. chimaera		Netherlands	Nijmegen	Environmental	Maquet HCU (water)	Environmental	2015	Van Ingen 2017	group1	1.8	99.8	7.4	ERR1464022	MST Cluster 3	395
5537-15	M. chimaera		Netherlands	Nijmegen	Environmental	LivaNova HCU (Water)	Environmental	2015	Van Ingen 2017	group1	1.1	100	6.2	ERR1464019	MST Cluster 1	198
5530-15	M. chimaera		Netherlands	Nijmegen	Environmental	LivaNova HCU (Air)	Environmental	2015	Van Ingen 2017	group1	1.1	100	6.2	ERR1464013	MST Cluster 1	207
5535-15	M. chimaera		Netherlands	Nijmegen	Environmental	LivaNova HCU (Water)	Environmental	2015	Van Ingen 2017	group1	1.1	99.9	6.6	ERR1464017	MST Cluster 1	251
5533-15	M. chimaera		Netherlands	Nijmegen	Environmental	LivaNova HCU (Air)	Environmental	2015	Van Ingen 2017	group1	1.1	100	6.3	ERR1464015	MST Cluster 1	217
1915-15	M. chimaera		Netherlands	Nijmegen	Environmental	LivaNova HCU (Air)	Environmental	2015	Van Ingen 2017	group1	1.1	99.8	6.5	ERR1463916	MST Cluster 1	233
1914-15	M. chimaera		Netherlands	Nijmegen	Environmental	LivaNova HCU (Water)	Environmental	2015	Van Ingen 2017	group1	1.1	99.9	6.2	ERR1463915	MST Cluster 1	217
122860	M. chimaera		United Kingdom	NA	Environmental	LivaNova HCU (Air)	Environmental	2015	Van Ingen 2017	group1	1.8	99.9	6.7	SRR4119653	MST Cluster 3	289
122859	M. chimaera		United Kingdom	NA	Environmental	LivaNova HCU (Air)	Environmental	2015	Van Ingen 2017	group1	1.8	99.8	6.7	SRR4119600	MST Cluster 3	326
122863	M. chimaera		United Kingdom	NA	Environmental	LivaNova HCU (Air)	Environmental	2015	Van Ingen 2017	group1	1.1	99.9	6.6	SRR4119610	MST Cluster 1	306
134158	M. chimaera		United Kingdom	NA	Environmental	LivaNova HCU (Air)	Environmental	2015	Van Ingen 2017	group1	1.8	99.8	6.7	SRR4119650	MST Cluster 3	448
134160	M. chimaera		United Kingdom	NA	Environmental	LivaNova HCU (Water)	Environmental	2015	Van Ingen 2017	group1	1.1	99.9	6.6	SRR4119626	MST Cluster 1	372
122864	M. chimaera		United Kingdom	NA	Environmental	LivaNova HCU (Water)	Environmental	2015	Van Ingen 2017	group1	1.1	100	7	SRR4119656	MST Cluster 1	451
134172	M. chimaera		United Kingdom	NA	Environmental	LivaNova HCU (Water)	Environmental	2015	Van Ingen 2017	group1	1.1	99.9	6.7	SRR4119617	MST Cluster 1	411
134166	M. chimaera		United Kingdom	NA	Environmental	LivaNova HCU (Water)	Environmental	2015	Van Ingen 2017	group1	1.1	100	6.9	SRR4119619	MST Cluster 1	523
134167	M. chimaera		United Kingdom	NA	Environmental	LivaNova HCU (Air)	Environmental	2015	Van Ingen 2017	group1	1.1	99.8	6.9	SRR4119635	MST Cluster 1	421
134168	M. chimaera		United Kingdom	NA	Environmental	LivaNova HCU (Water)	Environmental	2015	Van Ingen 2017	group1	1.1	99.9	7	SRR4119603	MST Cluster 1	626
134183	M. chimaera		United Kingdom	NA	Environmental	LivaNova HCU (Water)	Environmental	2015	Van Ingen 2017	group1	1.1	100	7	SRR4119606	MST Cluster 1	552
SRR4249893	M. chimaera		New Zealand	NA	Environmental	HCU LivaNova	Environmental	2015	Williamson2017	group1	1.1	99.9	6.8	SRR4249893	MST Cluster 1	453
SRR4249884	M. chimaera		Australia	NA	Environmental	HCU LivaNova	Environmental	2015	Williamson2017	group1	1.1	99.9	6.2	SRR4249884	MST Cluster 1	279
SRR4249885	M. chimaera		Australia	NA	Environmental	HCU LivaNova	Environmental	2015	Williamson2017	group1	1.1	100	6.2	SRR4249885	MST Cluster 1	258
SRR4249883	M. chimaera		Australia	NA	Environmental	HCU LivaNova	Environmental	2015	Williamson2017	group1	1.1	100	6.2	SRR4249883	MST Cluster 1	285
SRR4249891	M. chimaera		New Zealand	NA	Environmental	HCU LivaNova	Environmental	2015	Williamson2017	group1	1.1	100	6.9	SRR4249891	MST Cluster 1	339
SRR4249886	M. chimaera		Australia	NA	Environmental	HCU LivaNova	Environmental	2015	Williamson2017	group1	1.1	100	6.9	SRR4249886	MST Cluster 1	363
SRR4249887	M. chimaera		Australia	NA	Environmental	HCU LivaNova	Environmental	2015	Williamson2017	group1	1.1	100	6.5	SRR4249887	MST Cluster 1	231
SRR4249895	M. chimaera		Australia	NA	Environmental	HCU LivaNova	Environmental	2015	Williamson2017	group1	1.1	99.8	6.2	SRR4249895	MST Cluster 1	253
SRR4249903	M. chimaera		Australia	NA	Environmental	HCU LivaNova	Environmental	2015	Williamson2017	group1	1.1	100	6.3	SRR4249903	MST Cluster 1	274
SRR4249904	M. chimaera		Australia	NA	Environmental	HCU LivaNova	Environmental	2015	Williamson2017	group1	1.1	100	6.3	SRR4249904	MST Cluster 1	239
SRR4249902	M. chimaera		Australia	NA	Environmental	HCU LivaNova	Environmental	2015	Williamson2017	group1	1.1	100	6.3	SRR4249902	MST Cluster 1	249
SRR4249901	M. chimaera		Australia	NA	Environmental	HCU LivaNova	Environmental	2015	Williamson2017	group1	1.1	100	6.3	SRR4249901	MST Cluster 1	245
SRR4295165	M. chimaera		USA	NA	Environmental	HCU LivaNova	Environmental	2015	Perkins2016	group1	1.1	99.8	6.8	SRR4295165	MST Cluster 1	359
SRR4249892	M. chimaera		New Zealand	NA	Environmental	HCU LivaNova	Environmental	2015	Williamson2017	group1	1.1	100	6.5	SRR4249892	MST Cluster 1	477
SRR4295164	M. chimaera		USA	NA	Environmental	HCU LivaNova	Environmental	2015	Perkins2016	group1	1.1	99.9	6.6	SRR4295164	MST Cluster 1	184
SRR4249874	M. chimaera		Australia	NA	Environmental	HCU LivaNova	Environmental	2016	Williamson2017	group1	1.1	100	6.2	SRR4249874	MST Cluster 1	202
SRR4295166	M. chimaera		USA	NA	Environmental	HCU LivaNova	Environmental	2015	Perkins2016	group1	1.1	99.9	6.3	SRR4295166	MST Cluster 1	208
SRR4249875	M. chimaera		Australia	NA	Environmental	HCU LivaNova	Environmental	2016	Williamson2017	group1	1.1	99.9	6.3	SRR4249875	MST Cluster 1	213
SRR4295156	M. chimaera		USA	NA	Environmental	HCU LivaNova	Environmental	2015	Perkins2016	group1	1.1	99.9	6.5	SRR4295156	MST Cluster 1	261
SRR4249867	M. chimaera		Australia	NA	Environmental	HCU LivaNova	Environmental	2016	Williamson2017	group1	1.1	99.9	6.2	SRR4249867	MST Cluster 1	204
SRR4295159	M. chimaera		USA	NA	Environmental	HCU LivaNova	Environmental	2015	Perkins2016	group1	1.1	99.9	6.7	SRR4295159	MST Cluster 1	198
SRR4067924	M. chimaera		United Kingdom	NA	Environmental	HCU LivaNova	Environmental	-	Chand2016	group1	1.1	99.8	7	SRR4067924	MST Cluster 1	627
SRR4249879	M. chimaera		Australia	NA	Environmental	HCU LivaNova	Environmental	2016	Williamson2017	group1	1.1	100	6.3	SRR4249879	MST Cluster 1	217
SRR4249878	M. chimaera		Australia	NA	Environmental	HCU LivaNova	Environmental	2016	Williamson2017	group1	1.1	99.9	6.7	SRR4249878	MST Cluster 1	254
SRR4067923	M. chimaera		United Kingdom	NA	Environmental	HCU LivaNova	Environmental	-	Chand2016	group1	1.1	99.9	7.1	SRR4067923	MST Cluster 1	727
SRR4067998	M. chimaera		United Kingdom	NA	Environmental	HCU LivaNova	Environmental	-	Chand2016	group1	1.1	99.5	6.3	SRR4067998	MST Cluster 1	299
SRR4249870	M. chimaera		Australia	NA	Environmental	HCU LivaNova	Environmental	2016	Williamson2017	group1	1.1	99.9	6.3	SRR4249870	MST Cluster 1	233
SRR4067913	M. chimaera		United Kingdom	NA	Environmental	HCU LivaNova	Environmental	-	Chand2016	group1	1.1	99.8	7.2	SRR4067913	MST Cluster 1	520
SRR4067852	M. chimaera		United Kingdom	NA	Environmental	HCU LivaNova	Environmental	-	Chand2016	group1	1.1	99.8	7.2	SRR4067852	MST Cluster 1	645
SRR4249877	M. chimaera		New Zealand	NA	Environmental	HCU LivaNova	Environmental	2015	Williamson2017	group1	1.1	99.9	6.8	SRR4249877	MST Cluster 1	603
SRR4295157	M. chimaera		USA	NA	Environmental	HCU LivaNova	Environmental	2015	Perkins2016	group1	1.1	99.9	7	SRR4295157	MST Cluster 1	218
ERR1744900	M. chimaera		Denmark	NA	Environmental	HCU LivaNova	Environmental	2015	Svensson2017	group1	1.1	100	6.4	ERR1744900	MST Cluster 1	424
SRR4068020	M. chimaera		United Kingdom	NA	Environmental	HCU LivaNova	Environmental	-	Chand2016	group1	1.1	99.8	7.6	SRR4068020	MST Cluster 1	459
SRR4324925	M. chimaera		USA	NA	Environmental	HCU LivaNova	Environmental	2016	Perkins2016	group1	1.1	99.7	6.8	SRR4324925	MST Cluster 1	517
SRR4295170	M. chimaera		USA	NA	Environmental	HCU LivaNova	Environmental	2015	Perkins2016	group1	1.1	99.9	6.9	SRR4295170		268
SRR4249872	M. chimaera		Australia	NA	Environmental	HCU LivaNova	Environmental	2016	Williamson2017	group1	1.1	99.9	6.5	SRR4249872	MST Cluster 1	448
SRR4068004	M. chimaera		United Kingdom	NA	Environmental	HCU LivaNova	Environmental	-	Chand2016	group1	1.1	99.8	6.3	SRR4068004	MST Cluster 1	342
SRR4249871	M. chimaera		Australia	NA	Environmental	HCU LivaNova	Environmental	2016	Williamson2017	group1	1.1	99.9	6.3	SRR4249871	MST Cluster 1	242
SRR4067982	M. chimaera		United Kingdom	NA	Environmental	HCU LivaNova	Environmental	-	Chand2016	group1	1.1	99.5	6.6	SRR4067982	MST Cluster 1	383
SRR4249908	M. chimaera		New Zealand	NA	Environmental	HCU LivaNova	Environmental	2015	Williamson2017	group1	1.1	99.9	6.8	SRR4249908	MST Cluster 1	485
SRR4068023	M. chimaera		United Kingdom	NA	Environmental	HCU LivaNova	Environmental	-	Chand2016	group1	1.1	99.9	7.4	SRR4068023		478
SRR4068047	M. chimaera		United Kingdom	NA	Environmental	HCU LivaNova	Environmental	-	Chand2016	group1	1.1	99.8	6.7	SRR4068047	MST Cluster 1	352
SRR4067920	M. chimaera		United Kingdom	NA	Environmental	HCU LivaNova	Environmental	-	Chand2016	group1	1.1	99.7	6.8	SRR4067920		542
SRR4119645	M. chimaera		United Kingdom	NA	Environmental	HCU LivaNova	Environmental	-	Chand2016	group1	1.1	99.9	7	SRR4119645	MST Cluster 1	784
SRR4119618	M. chimaera		United Kingdom	NA	Environmental	HCU LivaNova	Environmental	-	Chand2016	group1	1.1	99.9	6.9	SRR4119618	MST Cluster 1	466
SRR4324924	M. chimaera		USA	NA	Environmental	HCU LivaNova	Environmental	2016	Perkins2016	group1	1.1	99.6	6.6	SRR4324924		321
SRR4119604	M. chimaera		United Kingdom	NA	Environmental	HCU LivaNova	Environmental	-	Chand2016	group1	1.1	99.9	6.5	SRR4119604	MST Cluster 1	309
SRR4119644	M. chimaera		United Kingdom	NA	Environmental	HCU LivaNova	Environmental	-	Chand2016	group1	1.1	99.8	6.9	SRR4119644	MST Cluster 1	469
SRR4067893	M. chimaera		United Kingdom	NA	Environmental	HCU LivaNova	Environmental	-	Chand2016	group1	1.1	98.8	6.6	SRR4067893		391
ERR1744904	M. chimaera		Denmark	NA	Environmental	HCU Maquet	Environmental	2015	Svensson2017	group1	1.11	99.7	6.4	ERR1744904	MST Cluster 9	728
SRR4249882	M. chimaera		Australia	NA	Environmental	HCU LivaNova	Environmental	2015	Williamson2017	group1	1.8	99.9	6.4	SRR4249882	MST Cluster 3	337
SRR4249894	M. chimaera		Australia	NA	Environmental	HCU LivaNova	Environmental	2015	Williamson2017	group1	1.8	99.9	6.4	SRR4249894	MST Cluster 3	264
SRR4249896	M. chimaera		Australia	NA	Environmental	HCU LivaNova	Environmental	2015	Williamson2017	group1	1.8	99.9	6.7	SRR4249896	MST Cluster 3	243
SRR4249897	M. chimaera		Australia	NA	Environmental	HCU LivaNova	Environmental	2015	Williamson2017	group1	1.8	99.9	6.4	SRR4249897	MST Cluster 3	251
SRR4249898	M. chimaera		Australia	NA	Environmental	HCU LivaNova	Environmental	2015	Williamson2017	group1	1.8	99.9	6.7	SRR4249898	MST Cluster 3	252
SRR4249873	M. chimaera		Australia	NA	Environmental	HCU LivaNova	Environmental	2016	Williamson2017	group1	1.8	99.9	6.4	SRR4249873	MST Cluster 3	226
SRR4249899	M. chimaera		New Zealand	NA	Environmental	HCU LivaNova	Environmental	2015	Williamson2017	group1	1.8	99.9	6.9	SRR4249899	MST Cluster 3	407
SRR4249906	M. chimaera		Australia	NA	Environmental	HCU LivaNova	Environmental	2015	Williamson2017	group2	2.1	97.6	6.9	SRR4249906	MST Cluster 19	633
SRR4249907	M. chimaera		Australia	NA	Environmental	HCU LivaNova	Environmental	2015	Williamson2017	group2	2.1	97.5	7.3	SRR4249907	MST Cluster 19	329
SRR4119640	M. chimaera		United Kingdom	NA	Environmental	HCU LivaNova	Environmental	-	Chand2016	group2	2.1	97.4	7	SRR4119640		372
SRR25404794	M. chimaera		USA	NA	Environmental	Sink	Environmental	2019-03-04	Unpublished	group1	unknown	99.9	6.5	SRR25404794	MST Cluster 7	168
SRR25404797	M. chimaera		USA	NA	Environmental	Sink	Environmental	2019-02-28	Unpublished	group2	unknown	97.7	6.1	SRR25404797	MST Cluster 39	177
SRR25404798	M. chimaera		USA	NA	Environmental	Sink	Environmental	2019-03-01	Unpublished	group1	unknown	99.9	7	SRR25404798	MST Cluster 7	185
SRR25404800	M. chimaera		USA	NA	Environmental	Sink	Environmental	2019-03-06	Unpublished	group1	unknown	99.6	6.5	SRR25404800	MST Cluster 7	204
SRR25404815	M. chimaera		USA	NA	Environmental	Sink	Environmental	2017-10-02	Unpublished	group1	unknown	99.8	6	SRR25404815	MST Cluster 33	139
SRR25404816	M. chimaera		USA	NA	Environmental	Kitchen-sink	Environmental	2017-10-14	Unpublished	group1	unknown	99.8	6.5	SRR25404816	MST Cluster 7	167
SRR25404817	M. chimaera		USA	NA	Environmental	Shower head	Environmental	2017-10-14	Unpublished	group1	unknown	99.5	6.9	SRR25404817		187
SRR25404818	M. chimaera		USA	NA	Environmental	biofilm	Environmental	2019-02-25	Unpublished	group2	unknown	97.7	6.2	SRR25404818	MST Cluster 39	199
SRR25404819	M. chimaera		USA	NA	Environmental	Toilet	Environmental	2019-02-27	Unpublished	group1	unknown	99.9	7	SRR25404819	MST Cluster 7	186
SRR24776657	M. chimaera		USA	NA	Environmental	biofilm	Environmental	2012	Unpublished	group1	unknown	99.7	6.4	SRR24776657		244
SRR24776658	M. chimaera		USA	NA	Environmental	biofilm	Environmental	2012	Unpublished	group1	1.branch2	99.2	6.5	SRR24776658		402
SRR24776659	M. chimaera		USA	NA	Environmental	biofilm	Environmental	2012	Unpublished	group1	unknown	99.2	6.7	SRR24776659		378
SRR24776662	M. chimaera		USA	NA	Environmental	biofilm	Environmental	2012	Unpublished	group1	unknown	99.7	6.1	SRR24776662	MST Cluster 28	243
SRR24776663	M. chimaera		USA	NA	Environmental	biofilm	Environmental	2012	Unpublished	group1	unknown	99.7	6.4	SRR24776663	MST Cluster 28	255
SRR24776664	M. chimaera		USA	NA	Environmental	biofilm	Environmental	2012	Unpublished	group1	unknown	99.6	6.2	SRR24776664		266
SRR24776666	M. chimaera		USA	NA	Environmental	biofilm	Environmental	2012	Unpublished	group1	unknown	99.6	7.4	SRR24776666		494
SRR24776667	M. chimaera		USA	NA	Environmental	biofilm	Environmental	2012	Unpublished	group1	1.branch2	99.5	6.2	SRR24776667		305
SRR24776668	M. chimaera		USA	NA	Environmental	biofilm	Environmental	2012	Unpublished	group1	unknown	99.2	6.7	SRR24776668		337
SRR24776670	M. chimaera		USA	NA	Environmental	biofilm	Environmental	2012	Unpublished	group1	unknown	99.7	6.9	SRR24776670		380
SRR24776671	M. chimaera		USA	NA	Environmental	biofilm	Environmental	2012	Unpublished	group1	unknown	99.7	6.5	SRR24776671		252
SRR24776673	M. chimaera		USA	NA	Environmental	biofilm	Environmental	2012	Unpublished	group1	1.branch2	99.4	6.1	SRR24776673		296
SRR16127349	M. chimaera		Italy	NA	Environmental	water	Environmental	2017	Unpublished	group1	unknown	99.9	6.2	SRR16127349	MST Cluster 1	225
SRR16127351	M. chimaera		Italy	NA	Environmental	water	Environmental	2017	Unpublished	group1	1.1	99.9	6.2	SRR16127351	MST Cluster 1	209

## Sheet: Table S2 chelonae
Sample ID	Species	Strain	Patient	Country of isolation	Disease	Isolation source	Host	Collection Year	Study	cgMLST d50 cluster	cgMLST d10 cluster	Assembler	Genome length	# contigs	Expected coverage	%good cgMLST targets	Accession	BioProject	Instrument
24001794	M. chelonae	ntmscope_eco_18	Household39	Germany	N.A.	Shower head	environmental	2023	This study	0	0	spades	4948275	36	74	96.4	ERR14852783	PRJEB88541	NextSeq 2000
24001787	M. chelonae	ntmscope_eco_11	Household21	Germany	N.A.	Shower head	environmental	2023	This study	0	0	spades	4998124	20	89	98	ERR14852776	PRJEB88541	NextSeq 2000
24001783	M. chelonae	ntmscope_eco_8	Household20	Germany	N.A.	Faucet	environmental	2023	This study	cluster14	cluster12	spades	5271741	31	126	97.9	ERR14852773	PRJEB88541	NextSeq 2000
24001791	M. chelonae	ntmscope_eco_15	Household26	Germany	N.A.	Shower head	environmental	2023	This study	cluster24	0	spades	5432171	32	95	97	ERR14852780	PRJEB88541	NextSeq 2000
24001777	M. chelonae	ntmscope_eco_2	Household1	Germany	N.A.	Faucet	environmental	2023	This study	0	0	spades	5365204	14	102	98.3	ERR14852767	PRJEB88541	NextSeq 2000
24007824	M. chelonae	ntmscope_C2	C2	Germany	extrapulmonary	Tissue left knee (wound)	human	2018-10-26	This study	cluster8	0	spades	5091144	30	84	96.1	ERR14852785	PRJEB88541	NextSeq 2000
24007825	M. chelonae	ntmscope_C3	C3	Germany	pulmonary	Sputum	human	2019-03-26	This study	cluster2	0	spades	5213937	85	181	98.2	ERR14852786	PRJEB88541	NextSeq 2000
24007826	M. chelonae	ntmscope_C4	C4	Germany	disseminated	Biopsy skin left arm	human	2019-10-07	This study	cluster1	0	spades	5110734	65	111	98.1	ERR14852787	PRJEB88541	NextSeq 2000
24007827	M. chelonae	ntmscope_C5	C5	Germany	CF, pulmonary	Sputum	human	2021-02-17	This study	cluster1	0	spades	5123608	47	123	98.1	ERR14852788	PRJEB88541	NextSeq 2000
24007828	M. chelonae	ntmscope_C6	C6	Germany	extrapulmonary	Contact lenses	human	2021-08-06	This study	0	0	spades	5496810	104	84	98.2	ERR14852789	PRJEB88541	NextSeq 2000
24007829	M. chelonae	ntmscope_C7	C7	Germany	pulmonary	Sputum	human	2021-08-05	This study	cluster6	0	spades	5050636	29	83	98	ERR14852790	PRJEB88541	NextSeq 2000
24007830	M. chelonae	ntmscope_C8	C8	Germany	extrapulmonary	Conjunctival swab	human	2021-07-08	This study	cluster1	0	spades	5141320	49	62	98.1	ERR14852791	PRJEB88541	NextSeq 2000
24007831	M. chelonae	ntmscope_C9	C9	Germany	pulmonary	Sputum	human	2023-05-22	This study	cluster1	0	spades	5171118	66	114	98	ERR14852792	PRJEB88541	NextSeq 2000
24007832	M. chelonae	ntmscope_C10	C10	Germany	pulmonary	Sputum	human	2024-04-08	This study	cluster2	0	spades	4988592	17	88	98.2	ERR14852793	PRJEB88541	NextSeq 2000
24007833	M. chelonae	ntmscope_C11	C11	Germany	pulmonary	Sputum	human	2024-03-15	This study	cluster19	0	spades	5471487	56	115	97.8	ERR14852794	PRJEB88541	NextSeq 2000
21001263	M. chelonae	NRZ_Mchel_1	NRZ_1	Germany	Abscesses on elbow, autoinflammatory synsrom, Immunosupression	Biopsy/tissue upper arm	human	2021	This study	cluster1	0	spades	5298138	90	142	97.9	ERR14852795	PRJEB88541	NextSeq 2000
21001831	M. chelonae	NRZ_Mchel_3	NRZ_3	Germany	unknown	Intraopperative swab eye	human	2021	This study	cluster2	0	spades	5180852	31	92	98.2	ERR14852796	PRJEB88541	NextSeq 2000
21002033	M. chelonae	NRZ_Mchel_4	NRZ_4	Germany	unknown	Sputum	human	2021	This study	cluster24	0	spades	5389010	38	83	96.9	ERR14852797	PRJEB88541	NextSeq 2000
21002211	M. chelonae	NRZ_Mchel_5	NRZ_5	Germany	unknown	Unknown	human	2021	This study	cluster14	cluster12	spades	5276441	70	140	97.6	ERR14852798	PRJEB88541	NextSeq 2000
21002668	M. chelonae	NRZ_Mchel_6	NRZ_6	Germany	Unknown	Sputum	human	2021	This study	cluster13	0	spades	5233338	77	172	97.4	ERR14852799	PRJEB88541	NextSeq 2000
21002902	M. chelonae	NRZ_Mchel_7	NRZ_7	Germany	unknown	Unknown	human	2021	This study	cluster2	0	spades	5127903	36	113	98.1	ERR14852800	PRJEB88541	NextSeq 2000
21003550	M. chelonae	NRZ_Mchel_8	NRZ_8	Germany	unknown	Fat tissue necrosis pretibial	human	2021	This study	cluster12	0	spades	5343705	77	118	97.5	ERR14852801	PRJEB88541	NextSeq 2000
21003828	M. chelonae	NRZ_Mchel_9	NRZ_9	Germany	unknown	Sputum	human	2021	This study	cluster17	cluster14	spades	5012482	50	107	96.4	ERR14852802	PRJEB88541	NextSeq 2000
21003872	M. chelonae	NRZ_Mchel_10	NRZ_10	Germany	unknown	Unknown	human	2021	This study	cluster3	0	spades	5268881	50	120	95.9	ERR14852803	PRJEB88541	NextSeq 2000
21004017	M. chelonae	NRZ_Mchel_11	NRZ_11	Germany	unknown	Unknown	human	2021	This study	0	0	spades	5118671	115	141	95.7	ERR14852804	PRJEB88541	NextSeq 2000
21004142	M. chelonae	NRZ_Mchel_12	NRZ_12	Germany	unknown	Unknown	human	2021	This study	cluster2	cluster4	spades	5955346	434	107	98.2	ERR14852805	PRJEB88541	NextSeq 2000
21004227	M. chelonae	NRZ_Mchel_13	NRZ_13	Germany	unknown	Unknown	human	2021	This study	cluster2	0	spades	5127458	66	94	98.3	ERR14852806	PRJEB88541	NextSeq 2000
21004256	M. chelonae	NRZ_Mchel_14	NRZ_12	Germany	unknown	Biopsy/tissue skin-PE	human	2021	This study	cluster2	cluster4	spades	5215312	25	100	98.2	ERR14852807	PRJEB88541	NextSeq 2000
21005111	M. chelonae	NRZ_Mchel_19	NRZ_17	Austria	unknown	Sputum	human	2021	This study	cluster13	0	spades	5119400	73	133	97.4	ERR14852808	PRJEB88541	NextSeq 2000
21005558	M. chelonae	NRZ_Mchel_20	NRZ_18	Germany	unknown	Bronchial/tracheal secrete	human	2021	This study	cluster1	0	spades	5493236	76	128	97.9	ERR14852809	PRJEB88541	NextSeq 2000
21007533	M. chelonae	NRZ_Mchel_27	NRZ_23	Germany	unknown	Blood	human	2021	This study	cluster8	cluster19	spades	5190396	37	85	96.1	ERR14852810	PRJEB88541	NextSeq 2000
21007781	M. chelonae	NRZ_Mchel_28	NRZ_24	Germany	unknown	Skin biopsy lower thigh left	human	2021	This study	0	0	spades	4898067	71	113	96.1	ERR14852811	PRJEB88541	NextSeq 2000
21007984	M. chelonae	NRZ_Mchel_29	NRZ_25	Germany	unknown	Unknown	human	2021	This study	cluster2	0	spades	5141564	19	96	98.3	ERR14852812	PRJEB88541	NextSeq 2000
21008680	M. chelonae	NRZ_Mchel_30	NRZ_26	Germany	unknown	Unknown	human	2021	This study	cluster2	0	spades	5476181	19	89	98	ERR14852813	PRJEB88541	NextSeq 2000
21008686	M. chelonae	NRZ_Mchel_31	NRZ_27	Germany	unknown	Unknown	human	2021	This study	cluster14	cluster12	spades	5270068	38	114	97.8	ERR14852814	PRJEB88541	NextSeq 2000
21008869	M. chelonae	NRZ_Mchel_32	NRZ_28	Germany	unknown	Aspirate Bursa, praepattelaris links	human	2021	This study	0	0	spades	5201812	183	77	98.1	ERR14852815	PRJEB88541	NextSeq 2000
21009070	M. chelonae	NRZ_Mchel_34	NRZ_30	Austria	unknown	Port-a-cath	human	2021	This study	cluster4	0	spades	5123845	31	95	98.1	ERR14852816	PRJEB88541	NextSeq 2000
21009169	M. chelonae	NRZ_Mchel_35	NRZ_31	Germany	unknown	Wound swab mittelf. Re. Port-a-cul	human	2021	This study	cluster21	0	spades	5101553	117	76	98.2	ERR14852817	PRJEB88541	NextSeq 2000
21009350	M. chelonae	NRZ_Mchel_36	NRZ_32	Germany	unknown	Sputum	human	2021	This study	cluster20	0	spades	5336438	40	80	97.4	ERR14852818	PRJEB88541	NextSeq 2000
21009379	M. chelonae	NRZ_Mchel_37	NRZ_33	Germany	unknown	Unknown	human	2021	This study	0	0	spades	5141793	32	79	98.4	ERR14852819	PRJEB88541	NextSeq 2000
21009964	M. chelonae	NRZ_Mchel_39	NRZ_35	Germany	unknown	Unknown	human	2021	This study	0	0	spades	5124415	17	111	96.2	ERR14852820	PRJEB88541	NextSeq 2000
22000114	M. chelonae	NRZ_Mchel_40	NRZ_36	Germany	unknown	Biopsy li lower arm	human	2021	This study	0	0	spades	5130123	49	109	96.7	ERR14852821	PRJEB88541	NextSeq 2000
22000115	M. chelonae	NRZ_Mchel_41	NRZ_37	Germany	unknown	Sputum	human	2021	This study	0	0	spades	4911769	48	111	96.6	ERR14852822	PRJEB88541	NextSeq 2000
22000648	M. chelonae	NRZ_Mchel_42	NRZ_38	Germany	unknown	Bronchial/tracheal secrete	human	2021	This study	cluster7	0	spades	5064415	37	108	96.3	ERR14852823	PRJEB88541	NextSeq 2000
22000998	M. chelonae	NRZ_Mchel_43	NRZ_9	Germany	unknown	Sputum	human	2021	This study	cluster17	cluster14	spades	5013995	77	102	96.5	ERR14852824	PRJEB88541	NextSeq 2000
22001222	M. chelonae	NRZ_Mchel_44	NRZ_39	Germany	unknown	Unknown	human	2021	This study	cluster2	0	spades	5124948	58	118	98.1	ERR14852825	PRJEB88541	NextSeq 2000
22001770	M. chelonae	NRZ_Mchel_45	NRZ_40	Germany	unknown	Unknown	human	2021	This study	cluster1	0	spades	5171236	74	112	97.9	ERR14852826	PRJEB88541	NextSeq 2000
22001871	M. chelonae	NRZ_Mchel_46	NRZ_A1	Germany	unknown	Whitefish (Ostseeschnäpel)Tissue	animal	2022	This study	0	0	spades	5060383	51	76	95.7	ERR14852827	PRJEB88541	NextSeq 2000
22001873	M. chelonae	NRZ_Mchel_47	NRZ_A1	Germany	unknown	Whitefish (Ostseeschnäpel)Tissue	animal	2022	This study	cluster7	0	spades	5185929	83	90	96.2	ERR14852828	PRJEB88541	NextSeq 2000
22002585	M. chelonae	NRZ_Mchel_48	NRZ_41	Germany	unknown	Tissue Skin Us li	human	2022	This study	cluster1	0	spades	5124980	91	381	97.7	ERR14852829	PRJEB88541	NextSeq 500
22002819	M. chelonae	NRZ_Mchel_49	NRZ_42	Germany	M. tuberuclosis	Sputum	human	2022	This study	cluster1	0	spades	5394378	154	120	97.4	ERR14852830	PRJEB88541	NextSeq 2000
22003299	M. chelonae	NRZ_Mchel_51	NRZ_43	Germany	unknown	Unknown	human	2022	This study	0	0	spades	5124287	81	106	95.6	ERR14852831	PRJEB88541	NextSeq 2000
22003394	M. chelonae	NRZ_Mchel_52	NRZ_44	Germany	Hickman-Katherter infektion and positiv blood culture with chelonae	Central cathether tip	human	2022	This study	cluster12	0	spades	5460976	84	122	97.6	ERR14852832	PRJEB88541	NextSeq 2000
22004314	M. chelonae	NRZ_Mchel_53	NRZ_45	Germany	Patient with zn KMT and granulomes of skin; immunosupressed	Skin biopsy	human	2022	This study	cluster13	0	spades	5155033	94	103	97.5	ERR14852833	PRJEB88541	NextSeq 2000
22004910	M. chelonae	NRZ_Mchel_54	NRZ_9	Germany	unknown	Sputum	human	2022	This study	cluster17	cluster14	spades	5009418	38	89	96.6	ERR14852834	PRJEB88541	NextSeq 2000
22005005	M. chelonae	NRZ_Mchel_55	NRZ_46	Austria	unknown	Sputum	human	2022	This study	cluster15	0	spades	5305929	78	97	95.9	ERR14852835	PRJEB88541	NextSeq 2000
22005138	M. chelonae	NRZ_Mchel_56	NRZ_47	Germany	unknown	Bronchial/tracheal secrete	human	2022	This study	cluster1	0	spades	5392494	74	130	98	ERR14852836	PRJEB88541	NextSeq 2000
22005321	M. chelonae	NRZ_Mchel_57	NRZ_48	Germany	unknown	Sputum	human	2022	This study	cluster1	0	spades	5556635	40	109	98.2	ERR14852837	PRJEB88541	NextSeq 2000
22005544	M. chelonae	NRZ_Mchel_58	NRZ_49	Germany	Dialysis associated infection	Aspirate Abdomen	human	2022	This study	cluster4	0	spades	5017377	72	103	97.9	ERR14852838	PRJEB88541	NextSeq 2000
22009169	M. chelonae	NRZ_Mchel_60	NRZ_M1	Germany	H37Rv infected mouse	Mouse Lungs	animal	2022	This study	cluster21	0	spades	5052069	92	208	97.9	ERR14852839	PRJEB88541	NextSeq 500
22006363	M. chelonae	NRZ_Mchel_61	NRZ_E1	Germany	N.A.	Washing liquid HCU device	environmental	2022	This study	cluster19	cluster26	spades	5258407	56	124	97.8	ERR14852840	PRJEB88541	NextSeq 2000
22007092	M. chelonae	NRZ_Mchel_62	NRZ_50	Germany	unknown	Lymf nodes puncture L11 left	human	2022	This study	cluster18	cluster15	spades	5187123	37	84	97.2	ERR14852841	PRJEB88541	NextSeq 2000
22007093	M. chelonae	NRZ_Mchel_63	NRZ_51	Germany	unknown	BAL	human	2022	This study	cluster18	cluster15	spades	5188789	22	86	97.3	ERR14852842	PRJEB88541	NextSeq 2000
22007105	M. chelonae	NRZ_Mchel_64	NRZ_52	Germany	unknown	Sputum	human	2022	This study	cluster18	cluster15	spades	5186839	26	106	97.3	ERR14852843	PRJEB88541	NextSeq 2000
SRR7800494	M. chelonae	CF00162-00163.MCHE	Unknown	USA	unknown	sputum	human	2016		0	0	spades	4994410	137	94	96.9	SRR7800494	PRJNA319839	Illumina MiSeq
SRR7800495	M. chelonae	CF00101-00106.MCHE	Unknown	USA	unknown	sputum	human	2016		cluster1	0	spades	5322975	58	78	97.9	SRR7800495	PRJNA319839	Illumina MiSeq
SRR1735583	M. chelonae	F16825	Unknown	United Kingdom	unknown	sputum	human	2013		cluster4	0	spades	5025618	92	92	97.8	SRR1735583	PRJNA268101	Illumina MiSeq
SRR10177527	M. chelonae	UR2	Unknown	France	atypical Mycobacterium infectious disease	unknown	human	2018		0	0	spades	5534319	48	84	95.6	SRR10177527	PRJNA574109	Illumina MiSeq
SRR10177528	M. chelonae	UR1	Unknown	France	atypical Mycobacterium infectious disease	unknown	human	2016		0	0	spades	5336733	95	39	96.2	SRR10177528	PRJNA574109	Illumina MiSeq
SRR10177529	M. chelonae	R2	Unknown	France	atypical Mycobacterium infectious disease	unknown	human	2014		cluster15	cluster22	spades	5432879	164	41	96	SRR10177529	PRJNA574109	Illumina MiSeq
SRR10177531	M. chelonae	CS	Unknown	France	atypical Mycobacterium infectious disease	unknown	human	2017		cluster1	cluster1	spades	5153461	48	110	98.1	SRR10177531	PRJNA574109	Illumina MiSeq
SRR10177532	M. chelonae	ES	Unknown	France	atypical Mycobacterium infectious disease	water	human	2018		cluster1	0	spades	5377306	43	101	97.9	SRR10177532	PRJNA574109	Illumina MiSeq
SRR3617047	M. chelonae	96-1705	Unknown	Belgium	mycobacteriosis	Foot biopsy	human	unknown		cluster7	0	spades	5015485	38	72	96.3	SRR3617047	PRJNA323571	Illumina HiSeq 2500
SRR3617048	M. chelonae	96-1717	Unknown	Belgium	mycobacteriosis	Tissue from hand	human	unknown		0	0	spades	5111712	35	97	98.1	SRR3617048	PRJNA323571	Illumina HiSeq 2500
SRR3617050	M. chelonae	D16Q24	Unknown	Germany	not present	Tap water	environmental	unknown	Nogueira 2017	cluster2	cluster6	spades	5492822	87	92	98.1	SRR3617050	PRJNA323571	Illumina HiSeq 2500
SRR3617055	M. chelonae	D16R2	Unknown	Germany	not present	Tap water	environmental	unknown	Nogueira 2017	cluster2	0	spades	5168421	36	113	98.2	SRR3617055	PRJNA323571	Illumina HiSeq 2500
SRR3617056	M. chelonae	D16R3	Unknown	Germany	not present	Tap water	environmental	unknown	Nogueira 2017	cluster2	cluster6	spades	5221072	53	87	98	SRR3617056	PRJNA323571	Illumina HiSeq 2500
SRR3617057	M. chelonae	D16R7	Unknown	Germany	not present	Tap water	environmental	unknown	Nogueira 2017	cluster2	cluster6	spades	5231873	51	75	98.1	SRR3617057	PRJNA323571	Illumina HiSeq 2500
SRR3617058	M. chelonae	D16R9	Unknown	Germany	not present	Tap water	environmental	unknown	Nogueira 2017	cluster1	0	spades	5138420	57	154	97.9	SRR3617058	PRJNA323571	Illumina HiSeq 2500
SRR3617059	M. chelonae	96-1720	Unknown	Belgium	mycobacteriosis	Leg abscess	human	unknown		0	0	spades	5009516	43	96	96.6	SRR3617059	PRJNA323571	Illumina HiSeq 2500
SRR3617060	M. chelonae	D16R10	Unknown	Germany	not present	surface water	environmental	unknown	Nogueira 2017	cluster1	0	spades	5164860	142	96	97.9	SRR3617060	PRJNA323571	Illumina HiSeq 2500
SRR3617061	M. chelonae	D16R14	Unknown	Germany	not present	Tap water	environmental	unknown	Nogueira 2017	cluster2	cluster6	spades	5144640	37	81	97.9	SRR3617061	PRJNA323571	Illumina HiSeq 2500
SRR3617062	M. chelonae	D16R19	Unknown	Germany	not present	surface water	environmental	unknown	Nogueira 2017	cluster2	0	spades	5010145	55	81	98.3	SRR3617062	PRJNA323571	Illumina HiSeq 2500
SRR3617063	M. chelonae	D16R20	Unknown	Germany	not present	surface water	environmental	unknown	Nogueira 2017	cluster2	0	spades	5218079	119	129	97.9	SRR3617063	PRJNA323571	Illumina HiSeq 2500
SRR3617070	M. chelonae	96-1724	Unknown	Belgium	mycobacteriosis	Leg abscess	human	unknown		cluster1	0	spades	5196224	99	117	97.9	SRR3617070	PRJNA323571	Illumina HiSeq 2500
SRR3617072	M. chelonae	96-1728	Unknown	Belgium	mycobacteriosis	liver tissue	human	unknown		0	0	spades	5147948	84	60	95.7	SRR3617072	PRJNA323571	Illumina HiSeq 2500
ERR11439123	M. chelonae	SAMEA113430083	Unknown	France	unknown	sink	environmental	2022		cluster5	cluster2	spades	5201479	310	78	95.5	ERR11439123	PRJEB62124	NextSeq 500
ERR11439124	M. chelonae	SAMEA113430084	Unknown	France	unknown	sink	environmental	2022		cluster5	cluster2	spades	5142931	61	167	96.3	ERR11439124	PRJEB62124	NextSeq 500
ERR11439125	M. chelonae	SAMEA113430085	Unknown	France	unknown	sink	environmental	2022		cluster5	cluster2	spades	5165184	36	246	96.4	ERR11439125	PRJEB62124	NextSeq 500
ERR11439126	M. chelonae	SAMEA113430086	Unknown	France	unknown	sink	environmental	2022		cluster5	cluster2	spades	5180915	131	99	96	ERR11439126	PRJEB62124	NextSeq 500
ERR11439127	M. chelonae	SAMEA113430087	Unknown	France	unknown	bronchial aspiration	human	2022		cluster5	cluster2	spades	5144169	77	225	96.4	ERR11439127	PRJEB62124	NextSeq 500
ERR11439128	M. chelonae	SAMEA113430088	Unknown	France	unknown	bronchial aspiration	human	2022		cluster5	cluster2	spades	5013062	47	542	96.4	ERR11439128	PRJEB62124	NextSeq 500
SRR26200316	M. chelonae	HZ_NTM_131	Unknown	China	Non-tuberculous mycobacterial lung disease	sputum	human	2021		cluster2	0	spades	4997442	27	96	98.2	SRR26200316	PRJNA1019825	Illumina NovaSeq 6000
ERR13081249	M. chelonae	USB_LM_v1_ypRSIeiLwYTei9YSN_vrGde+hfA-	Unknown	Switzerland	unknown	Sampled eSwab of a heater-cooler-unit device HCU2	environmental	2023		cluster1	#N/A	spades	5366924	81	297	97.4	ERR13081249	PRJEB75642	NextSeq 500
ERR13081251	M. chelonae	USB_LM_v1_qbQg1SmSHuOKKmGPtQRM_Bf0hvM-	Unknown	Switzerland	unknown	Sampled eSwab of a heater-cooler-unit device HCU2	environmental	2023		cluster1	#N/A	spades	5365074	79	98	97.9	ERR13081251	PRJEB75642	NextSeq 500
ERR13081250	M. chelonae	USB_LM_v1_8Kxx0a5Uaa9XjEjcSC6BCXlaSOA-	Unknown	Switzerland	unknown	Sampled eSwab of a heater-cooler-unit device HCU1	environmental	2023		cluster1	cluster24	spades	5604066	93	185	97.9	ERR13081250	PRJEB75642	NextSeq 500
ERR13081253	M. chelonae	USB_LM_v1_zcOGuldNPbB+Dvhk0woV_2KR6l8-	Unknown	Switzerland	unknown	Sampled eSwab of a heater-cooler-unit device HCU4	environmental	2023		cluster1	cluster24	spades	5607372	102	403	97.9	ERR13081253	PRJEB75642	NextSeq 500
SRR28092922	M. chelonae	2024HQ-00002	Unknown	USA	unknown	unknown	human	2023		cluster1	cluster23	spades	5356923	57	62	98	SRR28092922	PRJNA542112	Illumina MiSeq
SRR28092923	M. chelonae	2024HQ-00001	Unknown	USA	unknown	unknown	human	2023		cluster1	cluster23	spades	5357611	60	82	98	SRR28092923	PRJNA542112	Illumina MiSeq
ERR13120816	M. chelonae	17IE64	Unknown	Ireland	unknown	HCU water	environmental	2017		cluster1	cluster9	spades	5357292	61	63	97.8	ERR13120816	PRJEB75747	Illumina MiSeq
ERR13120817	M. chelonae	18IE90	Unknown	Ireland	unknown	HCU water	environmental	2018		cluster1	cluster9	spades	5359146	66	148	97.9	ERR13120817	PRJEB75747	Illumina MiniSeq
ERR13120818	M. chelonae	19IE263	Unknown	Ireland	unknown	HCU water	environmental	2019		cluster1	cluster9	spades	5344148	54	72	97.9	ERR13120818	PRJEB75747	Illumina MiSeq
ERR13120819	M. chelonae	22IE387	Unknown	Ireland	unknown	HCU water	environmental	2022		cluster1	0	spades	5428326	57	105	97.9	ERR13120819	PRJEB75747	Illumina MiSeq
ERR13120820	M. chelonae	23IE306	Unknown	Ireland	unknown	HCU water	environmental	2022		cluster1	cluster9	spades	5357906	64	148	97.9	ERR13120820	PRJEB75747	Illumina MiniSeq
SRR4423469	M. chelonae	H20	Unknown	USA	unknown	soft tissue (leg)	human	unknown	Fogelson 2019	0	0	spades	4918408	4	130	97.4	SRR4423469	PRJNA347845	Illumina MiSeq
SRR4423470	M. chelonae	H19	Unknown	USA	unknown	soft tissue (skin)	human	unknown	Fogelson 2019	0	0	spades	4990595	23	130	96.9	SRR4423470	PRJNA347845	Illumina MiSeq
SRR4423471	M. chelonae	Seadragon1	Unknown	USA	unknown	seadragon soft tissue	animal	2008	Fogelson 2019	cluster16	cluster13	spades	5201378	16	60	97.4	SRR4423471	PRJNA347845	Illumina MiSeq
SRR4423472	M. chelonae	Seahorse5	Unknown	USA	unknown	seahorse ovary	animal	2015	Fogelson 2019	cluster10	cluster7	spades	5096002	6	131	98.2	SRR4423472	PRJNA347845	Illumina MiSeq
SRR4423474	M. chelonae	Seadragon2	Unknown	USA	unknown	seadragon liver and mesentery	animal	2008	Fogelson 2019	cluster16	cluster13	spades	5201051	12	285	97.5	SRR4423474	PRJNA347845	Illumina MiSeq
SRR4423475	M. chelonae	Biofilm1	Unknown	USA	unknown	unknown	unknown	unknown	Fogelson 2019	cluster16	cluster13	spades	5140339	15	262	97.5	SRR4423475	PRJNA347845	Illumina MiSeq
SRR4423476	M. chelonae	Python	Unknown	USA	unknown	python unknown	animal	unknown	Fogelson 2019	0	0	spades	4915060	14	245	97.2	SRR4423476	PRJNA347845	Illumina MiSeq
SRR4423477	M. chelonae	Biofilm3	Unknown	USA	unknown	aquarium	environmental	unknown	Fogelson 2019	cluster2	cluster10	spades	5115849	24	333	98.2	SRR4423477	PRJNA347845	Illumina MiSeq
SRR4423478	M. chelonae	Biofilm2	Unknown	USA	unknown	aquarium	environmental	unknown	Fogelson 2019	0	0	spades	5197465	3	384	98.2	SRR4423478	PRJNA347845	Illumina MiSeq
SRR4423479	M. chelonae	H7	Unknown	USA	unknown	unknown	unknown	unknown	Fogelson 2019	0	0	spades	5268922	56	162	97.1	SRR4423479	PRJNA347845	Illumina MiSeq
SRR4423481	M. chelonae	Seahorse4	Unknown	USA	unknown	seahorse ovary	animal	2014	Fogelson 2019	cluster10	cluster7	spades	5100441	11	201	98.1	SRR4423481	PRJNA347845	Illumina MiSeq
SRR4423482	M. chelonae	Seahorse3	Unknown	USA	unknown	seahorse tail	animal	2014	Fogelson 2019	cluster2	cluster10	spades	5168533	28	309	98.3	SRR4423482	PRJNA347845	Illumina MiSeq
SRR4423483	M. chelonae	ATCC_35752	Unknown	unknown	unknown	turtle lung	animal	unknown	Fogelson 2019	cluster9	cluster5	spades	5038768	31	158	99.9	SRR4423483	PRJNA347845	Illumina MiSeq
SRR4423486	M. chelonae	ATCC_19237	Unknown	unknown	unknown	gastric lavage	human	unknown	Fogelson 2019	cluster1	0	spades	5101234	24	821	98.1	SRR4423486	PRJNA347845	Illumina MiSeq
SRR4423488	M. chelonae	Cichlid	Unknown	USA	unknown	Cichlid spleen	animal	2008	Fogelson 2019	cluster2	cluster10	spades	5115489	23	196	98.3	SRR4423488	PRJNA347845	Illumina MiSeq
SRR4423489	M. chelonae	Seahorse2	Unknown	USA	unknown	seahorse skeletal muscle	animal	2010	Fogelson 2019	cluster10	cluster7	spades	5112253	11	156	98.2	SRR4423489	PRJNA347845	Illumina MiSeq
SRR4423491	M. chelonae	H17	Unknown	USA	unknown	soft tissue (finger)	human	unknown	Fogelson 2019	cluster8	0	spades	5069242	28	128	96	SRR4423491	PRJNA347845	Illumina MiSeq
SRR4423492	M. chelonae	H18	Unknown	USA	unknown	soft tissue (leg)	human	unknown	Fogelson 2019	0	0	spades	5257284	56	136	97.5	SRR4423492	PRJNA347845	Illumina MiSeq
SRR4423493	M. chelonae	H8	Unknown	USA	unknown	sputum	human	unknown	Fogelson 2019	cluster3	cluster11	spades	5361673	7	167	96.2	SRR4423493	PRJNA347845	Illumina MiSeq
SRR4423468	M. chelonae	Trumpetfish	Unknown	USA	unknown	trumpetfish unknown	animal	2015	Fogelson 2019	cluster10	cluster7	skesa	5199051	41	541	97.9	SRR4423468	PRJNA347845	Illumina MiSeq
SRR4423496	M. chelonae	H11	Unknown	USA	unknown	soft tissue (foot)	human	unknown	Fogelson 2019	0	0	spades	4932313	36	110	97	SRR4423496	PRJNA347845	Illumina MiSeq
SRR4423497	M. chelonae	H12	Unknown	USA	unknown	sputum	human	unknown	Fogelson 2019	0	0	spades	5335502	26	118	97.6	SRR4423497	PRJNA347845	Illumina MiSeq
SRR4423498	M. chelonae	H13	Unknown	USA	unknown	soft tissue (axilla)	human	unknown	Fogelson 2019	0	0	spades	5206708	24	144	97.7	SRR4423498	PRJNA347845	Illumina MiSeq
SRR4423499	M. chelonae	H14	Unknown	USA	unknown	eye	human	unknown	Fogelson 2019	0	0	spades	5022254	27	106	98.1	SRR4423499	PRJNA347845	Illumina MiSeq
SRR4423500	M. chelonae	H15	Unknown	USA	unknown	knee (synovial fluid)	human	unknown	Fogelson 2019	0	0	spades	5819329	51	163	97.1	SRR4423500	PRJNA347845	Illumina MiSeq
SRR12451415	M. chelonae	HCAI-H5	Unknown	France	atypical Mycobacterium infectious disease	catheter	environmental	unknown	Daniau 2022	cluster2	0	spades	5081598	27	85	98.2	SRR12451415	PRJNA657124	Illumina MiSeq
SRR12451416	M. chelonae	HCAI-H4	Unknown	France	atypical Mycobacterium infectious disease	catheter	environmental	unknown	Daniau 2022	cluster2	cluster18	spades	5171339	24	77	98.2	SRR12451416	PRJNA657124	Illumina MiSeq
SRR12451417	M. chelonae	HCAI-H3	Unknown	France	atypical Mycobacterium infectious disease	catheter	environmental	unknown	Daniau 2022	cluster4	cluster17	spades	5000194	31	82	98	SRR12451417	PRJNA657124	Illumina MiSeq
SRR12451418	M. chelonae	HCAI-H2	Unknown	France	atypical Mycobacterium infectious disease	catheter	environmental	unknown	Daniau 2022	cluster4	cluster17	spades	5016610	49	81	97.9	SRR12451418	PRJNA657124	Illumina MiSeq
SRR12451419	M. chelonae	HCAI-H1	Unknown	France	atypical Mycobacterium infectious disease	catheter	environmental	unknown	Daniau 2022	cluster2	cluster18	spades	5225613	38	80	98.3	SRR12451419	PRJNA657124	Illumina MiSeq
SRR12451420	M. chelonae	HCAI-G6	Unknown	France	atypical Mycobacterium infectious disease	water	environmental	unknown	Daniau 2022	cluster2	0	spades	5293841	53	89	98.1	SRR12451420	PRJNA657124	Illumina MiSeq
SRR12451423	M. chelonae	HCAI-G4	Unknown	France	atypical Mycobacterium infectious disease	water	environmental	unknown	Daniau 2022	0	0	spades	4940089	21	98	96.4	SRR12451423	PRJNA657124	Illumina MiSeq
SRR12451425	M. chelonae	HCAI-G2	Unknown	France	atypical Mycobacterium infectious disease	water	environmental	unknown	Daniau 2022	cluster1	cluster1	spades	5798350	52	92	98	SRR12451425	PRJNA657124	Illumina MiSeq
SRR12451426	M. chelonae	HCAI-G1	Unknown	France	atypical Mycobacterium infectious disease	unknown	human	unknown	Daniau 2022	cluster20	0	spades	5380364	34	89	97.3	SRR12451426	PRJNA657124	Illumina MiSeq
SRR12451427	M. chelonae	HCAI-F5	Unknown	France	atypical Mycobacterium infectious disease	water	environmental	unknown	Daniau 2022	cluster23	cluster21	spades	5252942	96	43	95.6	SRR12451427	PRJNA657124	Illumina MiSeq
SRR12451428	M. chelonae	HCAI-F4	Unknown	France	atypical Mycobacterium infectious disease	water	environmental	unknown	Daniau 2022	cluster23	cluster21	spades	5252308	112	43	95.5	SRR12451428	PRJNA657124	Illumina MiSeq
SRR12451429	M. chelonae	HCAI-F3	Unknown	France	atypical Mycobacterium infectious disease	water	environmental	unknown	Daniau 2022	cluster15	cluster22	spades	5431459	158	44	95.9	SRR12451429	PRJNA657124	Illumina MiSeq
SRR12451430	M. chelonae	HCAI-E5	Unknown	France	atypical Mycobacterium infectious disease	water	environmental	unknown	Daniau 2022	cluster1	cluster1	spades	5293115	58	97	98.1	SRR12451430	PRJNA657124	Illumina MiSeq
SRR12451431	M. chelonae	HCAI-E4	Unknown	France	atypical Mycobacterium infectious disease	water	environmental	unknown	Daniau 2022	cluster1	cluster25	spades	5833217	74	94	98	SRR12451431	PRJNA657124	Illumina MiSeq
SRR12451433	M. chelonae	HCAI-E3	Unknown	France	atypical Mycobacterium infectious disease	unknown	human	unknown	Daniau 2022	cluster1	cluster1	spades	5289314	49	94	97.9	SRR12451433	PRJNA657124	Illumina MiSeq
SRR12451434	M. chelonae	HCAI-E2	Unknown	France	atypical Mycobacterium infectious disease	unknown	human	unknown	Daniau 2022	cluster1	cluster1	spades	5290009	51	91	98.1	SRR12451434	PRJNA657124	Illumina MiSeq
SRR12451435	M. chelonae	HCAI-E1	Unknown	France	atypical Mycobacterium infectious disease	unknown	human	unknown	Daniau 2022	cluster1	cluster25	spades	5102385	33	102	98	SRR12451435	PRJNA657124	Illumina MiSeq
ERR5384791	M. chelonae	SAMEA8158360	Unknown	Norway	unknown	unknown	human	2014		cluster4	0	spades	5270972	199	48	96.5	ERR5384791	PRJEB9515	Illumina MiSeq
ERR5384796	M. chelonae	SAMEA8158365	Unknown	Norway	unknown	unknown	human	2014		0	0	spades	5146352	257	52	96	ERR5384796	PRJEB9515	Illumina MiSeq
ERR5384797	M. chelonae	SAMEA8158366	Unknown	Norway	unknown	unknown	human	2014		cluster3	0	spades	5255974	125	147	95.9	ERR5384797	PRJEB9515	Illumina MiSeq
ERR5384798	M. chelonae	SAMEA8158367	Unknown	Norway	unknown	unknown	human	2014		0	0	spades	5406360	267	104	97.9	ERR5384798	PRJEB9515	Illumina MiSeq
ERR5384799	M. chelonae	SAMEA8158368	Unknown	Norway	unknown	unknown	human	2014		0	0	spades	5315576	315	60	96.2	ERR5384799	PRJEB9515	Illumina MiSeq
ERR5384800	M. chelonae	SAMEA8158369	Unknown	Norway	unknown	unknown	human	2014		cluster3	0	spades	5187897	189	45	95.1	ERR5384800	PRJEB9515	Illumina MiSeq
DRR015959	M. chelonae	SAMD00000572	Unknown	unknown	unknown	unknown	unknown	unknown		cluster9	cluster5	spades	5036250	85	381	99.9	DRR015959	PRJDB1758	Illumina HiSeq 2500
DRR016023	M. chelonae	SAMD00012382	Unknown	unknown	unknown	unknown	unknown	unknown		0	0	spades	4867382	51	441	96.9	DRR016023	PRJDB2512	Illumina HiSeq 2500
SRR6044782	M. chelonae	MMMOSAM:21bc33c1-2ddc-4bf9-8ada-728af8393867	Unknown	United Kingdom	Mycobacterium tuberculosis infection	unknown	human	2016	Quan 2018	cluster6	0	spades	5191306	68	72	97.5	SRR6044782	PRJNA401515	Illumina MiSeq
SRR6044799	M. chelonae	MMMOSAM:ed7ab1cb-7792-489b-a5bb-2427572ef502	Unknown	United Kingdom	Mycobacterium tuberculosis infection	unknown	human	2016	Quan 2018	cluster1	0	spades	5165394	63	65	97.8	SRR6044799	PRJNA401515	Illumina MiSeq
SRR6044801	M. chelonae	MMMOSAM:49b752e7-9057-4b83-bb40-6c7d28ebe3fc	Unknown	United Kingdom	Mycobacterium tuberculosis infection	unknown	human	2016	Quan 2018	cluster22	cluster20	spades	5099143	127	129	95.9	SRR6044801	PRJNA401515	Illumina MiSeq
SRR6044806	M. chelonae	MMMOSAM:cd416c5c-7e79-42cc-8b33-0d98291a176a	Unknown	United Kingdom	Mycobacterium tuberculosis infection	unknown	human	2016	Quan 2018	cluster1	0	spades	5177839	132	44	97.1	SRR6044806	PRJNA401515	Illumina MiSeq
SRR6044859	M. chelonae	MMMOSAM:e675d437-aedf-4e7a-9bba-352aba5a50e5	Unknown	United Kingdom	Mycobacterium tuberculosis infection	unknown	human	2016	Quan 2018	cluster9	cluster5	spades	5036438	128	50	99	SRR6044859	PRJNA401515	Illumina MiSeq
SRR6044994	M. chelonae	MMMOSAM:1cda55b6-1630-429d-8ca2-ca7a13abc40a	Unknown	United Kingdom	Mycobacterium tuberculosis infection	unknown	human	2016	Quan 2018	cluster11	0	spades	5236064	92	36	97.6	SRR6044994	PRJNA401515	Illumina MiSeq
SRR6045008	M. chelonae	MMMOSAM:b60a0c3a-174b-4ef3-8e90-c4460063f513	Unknown	United Kingdom	Mycobacterium tuberculosis infection	unknown	human	2016	Quan 2018	cluster1	cluster16	spades	5191408	99	72	97.6	SRR6045008	PRJNA401515	Illumina MiSeq
SRR6045009	M. chelonae	MMMOSAM:8f554378-9594-4ea6-a5a4-f9f0affbf499	Unknown	United Kingdom	Mycobacterium tuberculosis infection	unknown	human	2016	Quan 2018	cluster1	cluster3	spades	5442523	137	71	97.4	SRR6045009	PRJNA401515	Illumina MiSeq
SRR6045041	M. chelonae	MMMOSAM:b36e61b9-7ea7-4657-8a8a-87d318c0c7ac	Unknown	United Kingdom	Mycobacterium tuberculosis infection	unknown	human	2016	Quan 2018	cluster1	cluster1	spades	5366659	98	107	97.8	SRR6045041	PRJNA401515	Illumina MiSeq
SRR6045048	M. chelonae	MMMOSAM:756a5dd8-0e56-4b4e-bb99-29f55f516aa3	Unknown	United Kingdom	Mycobacterium tuberculosis infection	unknown	human	2016	Quan 2018	cluster8	cluster19	spades	5607297	80	68	95.9	SRR6045048	PRJNA401515	Illumina MiSeq
SRR6045080	M. chelonae	MMMOSAM:92495a49-8630-4338-9b2f-745950386052	Unknown	United Kingdom	Mycobacterium tuberculosis infection	unknown	human	2016	Quan 2018	cluster1	cluster1	spades	5379849	110	96	97.8	SRR6045080	PRJNA401515	Illumina MiSeq
SRR6045090	M. chelonae	MMMOSAM:9db30e34-07c1-4a7f-87a4-aefc28e599ab	Unknown	United Kingdom	Mycobacterium tuberculosis infection	unknown	human	2016	Quan 2018	cluster3	cluster11	spades	5284912	72	53	95.9	SRR6045090	PRJNA401515	Illumina MiSeq
SRR6045161	M. chelonae	MMMOSAM:8b2d456b-3547-48bd-aa2f-04a20f8263c8	Unknown	United Kingdom	Mycobacterium tuberculosis infection	unknown	human	2016	Quan 2018	cluster11	0	spades	5239657	103	59	97.7	SRR6045161	PRJNA401515	Illumina MiSeq
SRR6045166	M. chelonae	MMMOSAM:da2092e1-66ae-4523-8075-b28dcd82c009	Unknown	United Kingdom	Mycobacterium tuberculosis infection	unknown	human	2016	Quan 2018	cluster2	0	spades	5184274	363	67	97.7	SRR6045166	PRJNA401515	Illumina MiSeq
SRR6045176	M. chelonae	MMMOSAM:2e704134-f9d7-468d-81b3-e63d0aaf837e	Unknown	United Kingdom	Mycobacterium tuberculosis infection	unknown	human	2016	Quan 2018	cluster3	0	spades	5190414	43	78	95.8	SRR6045176	PRJNA401515	Illumina MiSeq
SRR6045204	M. chelonae	MMMOSAM:75a30a1f-f477-443f-943a-41883c362ffe	Unknown	United Kingdom	Mycobacterium tuberculosis infection	unknown	human	2016	Quan 2018	cluster1	cluster8	spades	5108878	71	51	97.7	SRR6045204	PRJNA401515	Illumina MiSeq
SRR6045216	M. chelonae	MMMOSAM:d0320894-b9f1-4c6f-89c0-4f3b92dd4bb7	Unknown	United Kingdom	Mycobacterium tuberculosis infection	unknown	human	2016	Quan 2018	cluster1	cluster3	spades	5395985	122	99	97.8	SRR6045216	PRJNA401515	Illumina MiSeq
SRR6045228	M. chelonae	MMMOSAM:c033f8fd-744c-4291-a162-93e505b7981e	Unknown	United Kingdom	Mycobacterium tuberculosis infection	unknown	human	2016	Quan 2018	cluster9	cluster5	spades	5052747	104	67	99.5	SRR6045228	PRJNA401515	Illumina MiSeq
SRR6045276	M. chelonae	MMMOSAM:c6d4dc49-be7b-4309-a42d-205d70216875	Unknown	United Kingdom	Mycobacterium tuberculosis infection	unknown	human	2016	Quan 2018	cluster7	0	spades	5017961	64	47	96	SRR6045276	PRJNA401515	Illumina MiSeq
SRR6045278	M. chelonae	MMMOSAM:e3c8d81f-9742-4ba8-9177-a53aa280fa27	Unknown	United Kingdom	Mycobacterium tuberculosis infection	unknown	human	2016	Quan 2018	cluster19	cluster26	spades	5259839	94	57	97.4	SRR6045278	PRJNA401515	Illumina MiSeq
SRR6045354	M. chelonae	MMMOSAM:1af9b454-1d88-4866-ae71-91f4ed3055fd	Unknown	United Kingdom	Mycobacterium tuberculosis infection	unknown	human	2016	Quan 2018	cluster25	0	spades	5350941	106	50	96.7	SRR6045354	PRJNA401515	Illumina MiSeq
SRR6045357	M. chelonae	MMMOSAM:83be161e-7339-41d6-acc3-38f5b480f72e	Unknown	United Kingdom	Mycobacterium tuberculosis infection	unknown	human	2016	Quan 2018	0	0	spades	5200290	110	58	97.4	SRR6045357	PRJNA401515	Illumina MiSeq
SRR6045374	M. chelonae	MMMOSAM:b442dce4-39f6-4f46-bb55-c283881df847	Unknown	United Kingdom	Mycobacterium tuberculosis infection	unknown	human	2016	Quan 2018	cluster1	cluster16	spades	5292972	63	62	97.7	SRR6045374	PRJNA401515	Illumina MiSeq
SRR6045402	M. chelonae	MMMOSAM:dd181376-75fa-43a6-9a96-3d0ec1aba2d2	Unknown	United Kingdom	Mycobacterium tuberculosis infection	unknown	human	2016	Quan 2018	cluster1	0	spades	5503949	150	77	97.7	SRR6045402	PRJNA401515	Illumina MiSeq
SRR6045428	M. chelonae	MMMOSAM:8cd58e38-490d-49d7-86de-767eb0300ba8	Unknown	United Kingdom	Mycobacterium tuberculosis infection	unknown	human	2016	Quan 2018	cluster1	0	spades	5378802	84	51	97.5	SRR6045428	PRJNA401515	Illumina MiSeq
SRR6045475	M. chelonae	MMMOSAM:3e628caf-dc05-46df-a62c-05b351fcde88	Unknown	United Kingdom	Mycobacterium tuberculosis infection	unknown	human	2016	Quan 2018	cluster1	0	spades	5242047	69	64	97.7	SRR6045475	PRJNA401515	Illumina MiSeq
SRR6045569	M. chelonae	MMMOSAM:7132499b-510d-4b2b-9aad-4bfd1a665961	Unknown	United Kingdom	Mycobacterium tuberculosis infection	unknown	human	2016	Quan 2018	cluster1	cluster8	spades	5120598	72	73	98	SRR6045569	PRJNA401515	Illumina MiSeq
SRR6045644	M. chelonae	MMMOSAM:78597fe7-951d-4451-b3f9-0266f1437963	Unknown	United Kingdom	Mycobacterium tuberculosis infection	unknown	human	2016	Quan 2018	cluster1	cluster3	spades	5318247	68	43	97.7	SRR6045644	PRJNA401515	Illumina MiSeq
SRR6045650	M. chelonae	MMMOSAM:def35210-a078-4436-a33b-1065ac29c6fc	Unknown	United Kingdom	Mycobacterium tuberculosis infection	unknown	human	2016	Quan 2018	cluster2	0	spades	5178755	128	83	97.8	SRR6045650	PRJNA401515	Illumina MiSeq
SRR6045651	M. chelonae	MMMOSAM:353cf6ef-9232-401e-a9cf-4d2b48fd7b61	Unknown	United Kingdom	Mycobacterium tuberculosis infection	unknown	human	2016	Quan 2018	cluster2	0	spades	5416486	90	99	98	SRR6045651	PRJNA401515	Illumina MiSeq
SRR6045656	M. chelonae	MMMOSAM:b1a71f55-c9ed-407e-82af-ae5096fee4ba	Unknown	United Kingdom	Mycobacterium tuberculosis infection	unknown	human	2016	Quan 2018	cluster2	0	spades	5099646	135	42	97.4	SRR6045656	PRJNA401515	Illumina MiSeq
SRR6045712	M. chelonae	MMMOSAM:c465688b-db5a-4065-b661-a1e5d184956b	Unknown	United Kingdom	Mycobacterium tuberculosis infection	unknown	human	2016	Quan 2018	cluster6	0	spades	5198600	67	120	97.7	SRR6045712	PRJNA401515	Illumina MiSeq
SRR6045721	M. chelonae	MMMOSAM:697183cc-b546-4614-a443-25c706c91519	Unknown	United Kingdom	Mycobacterium tuberculosis infection	unknown	human	2016	Quan 2018	cluster8	0	spades	5005785	97	53	95.6	SRR6045721	PRJNA401515	Illumina MiSeq
SRR6045756	M. chelonae	MMMOSAM:d768184e-9236-4118-a690-dea71cce5ab0	Unknown	United Kingdom	Mycobacterium tuberculosis infection	unknown	human	2016	Quan 2018	cluster1	cluster1	spades	5152134	76	64	97.7	SRR6045756	PRJNA401515	Illumina MiSeq
SRR6045791	M. chelonae	MMMOSAM:f6e26929-d7d6-493e-ab1c-0f9169292c66	Unknown	United Kingdom	Mycobacterium tuberculosis infection	unknown	human	2016	Quan 2018	cluster1	0	spades	5269708	63	80	97.8	SRR6045791	PRJNA401515	Illumina MiSeq
SRR6045834	M. chelonae	MMMOSAM:d8e1f096-e85f-430a-98fd-0ebd63078765	Unknown	United Kingdom	Mycobacterium tuberculosis infection	unknown	human	2016	Quan 2018	cluster1	cluster3	spades	5318640	81	59	97.5	SRR6045834	PRJNA401515	Illumina MiSeq
SRR6045863	M. chelonae	MMMOSAM:02702f50-a180-4140-b798-9bac705ea9ea	Unknown	United Kingdom	Mycobacterium tuberculosis infection	unknown	human	2016	Quan 2018	cluster3	0	spades	5654942	124	62	95.6	SRR6045863	PRJNA401515	Illumina MiSeq
SRR6045864	M. chelonae	MMMOSAM:045274bd-f523-4533-b066-3cb501a66ace	Unknown	United Kingdom	Mycobacterium tuberculosis infection	unknown	human	2016	Quan 2018	cluster2	0	spades	5253045	138	57	97.7	SRR6045864	PRJNA401515	Illumina MiSeq
SRR6045874	M. chelonae	MMMOSAM:9bd52db8-fd2c-4122-967b-4e26231fb5b6	Unknown	United Kingdom	Mycobacterium tuberculosis infection	unknown	human	2016	Quan 2018	0	0	skesa	5183587	124	86	97.7	SRR6045874	PRJNA401515	Illumina MiSeq
SRR6045875	M. chelonae	MMMOSAM:ddb86f54-e4e8-4ff6-b082-36f0b276307c	Unknown	United Kingdom	Mycobacterium tuberculosis infection	unknown	human	2016	Quan 2018	cluster2	0	spades	5113840	73	71	97.7	SRR6045875	PRJNA401515	Illumina MiSeq
SRR6045931	M. chelonae	MMMOSAM:6a02c786-3660-4448-9028-abc5cfc18232	Unknown	United Kingdom	Mycobacterium tuberculosis infection	unknown	human	2016	Quan 2018	cluster22	cluster20	spades	5117205	74	121	95.9	SRR6045931	PRJNA401515	Illumina MiSeq
SRR6046010	M. chelonae	MMMOSAM:ff317cf0-bc5a-4245-b57e-eeef277121c1	Unknown	United Kingdom	Mycobacterium tuberculosis infection	unknown	human	2016	Quan 2018	cluster3	cluster11	spades	5109009	58	43	95.7	SRR6046010	PRJNA401515	Illumina MiSeq
SRR6046013	M. chelonae	MMMOSAM:7a5a72d7-a6c9-4d49-92b1-94caaa8d37b2	Unknown	United Kingdom	Mycobacterium tuberculosis infection	unknown	human	2016	Quan 2018	cluster12	0	spades	5306429	99	58	97.3	SRR6046013	PRJNA401515	Illumina MiSeq
SRR6046033	M. chelonae	MMMOSAM:10d95938-b68a-4cfe-b6a3-6cbcd2bf0a91	Unknown	United Kingdom	Mycobacterium tuberculosis infection	unknown	human	2016	Quan 2018	cluster1	0	spades	6237912	402	74	97.7	SRR6046033	PRJNA401515	Illumina MiSeq
SRR6046059	M. chelonae	MMMOSAM:c6e19170-2f68-416f-a13c-c564b98790cd	Unknown	United Kingdom	Mycobacterium tuberculosis infection	unknown	human	2016	Quan 2018	cluster6	0	spades	5282220	80	72	97.7	SRR6046059	PRJNA401515	Illumina MiSeq
SRR6046134	M. chelonae	MMMOSAM:ff6bb6c2-2841-4ce3-b744-0582b47f7195	Unknown	United Kingdom	Mycobacterium tuberculosis infection	unknown	human	2016	Quan 2018	cluster3	0	spades	5122009	68	74	95.8	SRR6046134	PRJNA401515	Illumina MiSeq
SRR6046144	M. chelonae	MMMOSAM:1fc2a12b-3ee7-4487-a2a5-2600ead5a46e	Unknown	United Kingdom	Mycobacterium tuberculosis infection	unknown	human	2016	Quan 2018	cluster1	0	spades	5408000	97	49	97.5	SRR6046144	PRJNA401515	Illumina MiSeq
SRR6046175	M. chelonae	MMMOSAM:2a0ec006-29e2-44f3-a578-a765d3be7fce	Unknown	United Kingdom	Mycobacterium tuberculosis infection	unknown	human	2016	Quan 2018	cluster1	cluster3	spades	5369626	81	45	97.7	SRR6046175	PRJNA401515	Illumina MiSeq
SRR6046204	M. chelonae	MMMOSAM:74b8da31-a66f-4859-bf55-a6f6aec9825e	Unknown	United Kingdom	Mycobacterium tuberculosis infection	unknown	human	2016	Quan 2018	cluster25	0	spades	5696590	107	64	96.7	SRR6046204	PRJNA401515	Illumina MiSeq
SRR6046205	M. chelonae	MMMOSAM:1258e567-725c-4748-94cf-14bc30ff6e41	Unknown	United Kingdom	Mycobacterium tuberculosis infection	unknown	human	2016	Quan 2018	cluster2	0	spades	5092871	79	56	97.9	SRR6046205	PRJNA401515	Illumina MiSeq
SRR6046207	M. chelonae	MMMOSAM:5bf76f58-12a8-47bd-812e-525ba14b4efe	Unknown	United Kingdom	Mycobacterium tuberculosis infection	unknown	human	2016	Quan 2018	cluster1	cluster8	spades	5134072	70	71	97.9	SRR6046207	PRJNA401515	Illumina MiSeq
SRR6046211	M. chelonae	MMMOSAM:b2b257c5-02e6-49b0-a195-006f5a85d949	Unknown	United Kingdom	Mycobacterium tuberculosis infection	unknown	human	2016	Quan 2018	0	0	spades	5061469	74	49	95.1	SRR6046211	PRJNA401515	Illumina MiSeq
SRR6046316	M. chelonae	MMMOSAM:17dddd46-272c-41e8-87ea-b6cb0128f246	Unknown	United Kingdom	Mycobacterium tuberculosis infection	unknown	human	2016	Quan 2018	cluster4	0	spades	5010018	79	39	97.1	SRR6046316	PRJNA401515	Illumina MiSeq
SRR6046331	M. chelonae	MMMOSAM:8c0d3273-121d-4b61-a4a6-030fb4d6a1a7	Unknown	United Kingdom	Mycobacterium tuberculosis infection	unknown	human	2016	Quan 2018	cluster1	cluster16	spades	5108061	54	66	97.9	SRR6046331	PRJNA401515	Illumina MiSeq
SRR6046352	M. chelonae	MMMOSAM:788e8816-b47c-4b55-b0df-efd523505100	Unknown	United Kingdom	Mycobacterium tuberculosis infection	unknown	human	2016	Quan 2018	cluster1	0	spades	5161654	73	47	97.8	SRR6046352	PRJNA401515	Illumina MiSeq
SRR6046404	M. chelonae	MMMOSAM:f530602d-fc03-41ac-97f6-a92897363e72	Unknown	United Kingdom	Mycobacterium tuberculosis infection	unknown	human	2016	Quan 2018	cluster1	0	spades	5344738	68	50	97.7	SRR6046404	PRJNA401515	Illumina MiSeq
SRR6046421	M. chelonae	MMMOSAM:9ada5dba-3243-4b30-a759-aa7fd0d333bb	Unknown	United Kingdom	Mycobacterium tuberculosis infection	unknown	human	2016	Quan 2018	cluster1	cluster3	spades	5339769	144	44	97.6	SRR6046421	PRJNA401515	Illumina MiSeq
SRR6046503	M. chelonae	MMMOSAM:c139343d-5c29-46dd-b989-e2478cdd35e1	Unknown	United Kingdom	Mycobacterium tuberculosis infection	unknown	human	2016	Quan 2018	cluster2	cluster4	spades	5075581	88	61	97.7	SRR6046503	PRJNA401515	Illumina MiSeq
SRR6046507	M. chelonae	MMMOSAM:bc202b4b-1bc5-43a9-bd0a-370c10f938b3	Unknown	United Kingdom	Mycobacterium tuberculosis infection	unknown	human	2016	Quan 2018	cluster7	0	spades	5311075	106	42	95.6	SRR6046507	PRJNA401515	Illumina MiSeq
SRR6046519	M. chelonae	MMMOSAM:92a47b6e-38cb-4745-acd4-122505a349c8	Unknown	United Kingdom	Mycobacterium tuberculosis infection	unknown	human	2016	Quan 2018	cluster2	0	spades	5397629	79	48	97.8	SRR6046519	PRJNA401515	Illumina MiSeq
SRR6046557	M. chelonae	MMMOSAM:c13d3d53-40f8-4816-88a5-2e0aa7c3e2bd	Unknown	United Kingdom	Mycobacterium tuberculosis infection	unknown	human	2016	Quan 2018	cluster3	0	spades	5300728	222	69	95.4	SRR6046557	PRJNA401515	Illumina MiSeq
SRR6046569	M. chelonae	MMMOSAM:c17b98b0-66d8-4afa-a30c-52d2b292ef92	Unknown	United Kingdom	Mycobacterium tuberculosis infection	unknown	human	2016	Quan 2018	cluster11	0	spades	5239139	79	58	97.8	SRR6046569	PRJNA401515	Illumina MiSeq
SRR6046597	M. chelonae	MMMOSAM:fa1d6223-7280-4a5b-bc09-8349644ee98d	Unknown	United Kingdom	Mycobacterium tuberculosis infection	unknown	human	2016	Quan 2018	cluster1	cluster8	spades	5149052	109	92	97.8	SRR6046597	PRJNA401515	Illumina MiSeq
SRR6046606	M. chelonae	MMMOSAM:47ad9fb4-b01c-472c-94dc-f8a1f0bfc68a	Unknown	United Kingdom	Mycobacterium tuberculosis infection	unknown	human	2016	Quan 2018	cluster2	cluster4	spades	5046467	90	81	97.8	SRR6046606	PRJNA401515	Illumina MiSeq
SRR6046654	M. chelonae	MMMOSAM:4f2297ae-f63e-437a-9408-68c393861100	Unknown	United Kingdom	Mycobacterium tuberculosis infection	unknown	human	2016	Quan 2018	0	0	spades	5025460	58	76	96.7	SRR6046654	PRJNA401515	Illumina MiSeq
SRR6046709	M. chelonae	MMMOSAM:a40a1ec7-dbf1-4a93-8965-05804319e4d9	Unknown	United Kingdom	Mycobacterium tuberculosis infection	unknown	human	2016	Quan 2018	cluster6	0	spades	5365074	122	128	97.7	SRR6046709	PRJNA401515	Illumina MiSeq
SRR6046721	M. chelonae	MMMOSAM:a1285356-a37f-4921-9473-08ec42158aec	Unknown	United Kingdom	Mycobacterium tuberculosis infection	unknown	human	2016	Quan 2018	cluster1	0	spades	5217514	116	49	97.1	SRR6046721	PRJNA401515	Illumina MiSeq
SRR6046722	M. chelonae	MMMOSAM:1d328d64-fb83-46c4-bb84-6e856388f7c9	Unknown	United Kingdom	Mycobacterium tuberculosis infection	unknown	human	2016	Quan 2018	cluster2	0	spades	5076780	63	42	97.9	SRR6046722	PRJNA401515	Illumina MiSeq
SRR6046830	M. chelonae	MMMOSAM:f35599f4-82d7-4aef-ac6a-40c3d766ab72	Unknown	United Kingdom	Mycobacterium tuberculosis infection	unknown	human	2016	Quan 2018	cluster1	0	spades	5327541	92	78	97.8	SRR6046830	PRJNA401515	Illumina MiSeq
SRR6046853	M. chelonae	MMMOSAM:001a5337-246b-4fe9-842e-e457496732a2	Unknown	United Kingdom	Mycobacterium tuberculosis infection	unknown	human	2016	Quan 2018	cluster6	0	spades	5222957	121	45	97.3	SRR6046853	PRJNA401515	Illumina MiSeq
SRR6046857	M. chelonae	MMMOSAM:ec233591-27bc-4760-a008-0b48aa1620e7	Unknown	United Kingdom	Mycobacterium tuberculosis infection	unknown	human	2016	Quan 2018	cluster2	0	spades	5139425	140	36	96.8	SRR6046857	PRJNA401515	Illumina MiSeq

## Sheet: Table S3 abscessus
Sample ID	Species	Subspecies	Strain	Patient	Country	Disease	Isolation source	Host	Collection date	Study	Abscessus Local_Cluster_250_SeqSphereID	Abscessus Local_Cluster_25_SeqSphereID	Abscessus Local_Cluster_10_SeqSphereID	Abscessus DCC	Abscessus ST type (pubMLST)	% Good cgMLST targets	Assembly length	SRA accession number	BioProject	BioSample	Accession Assembly
24001792	M. abscessus	massiliense	ntmscope_eco_16	Environmental	Germany	Environmental	Shower head	Environmental	2024	This study	8	13	567600575576	DCC3b	37	97.9	5.1	ERR14852781	PRJEB88541	SAMEA118003676
MABA-NC_010397.1-Ripoll2009	M. abscessus	abscessus	ATCC19977	Unknown	Unknown	Unknown	Unknown	Unknown	Unknown	#N/A	3	109/16/3/6/59/88/50/91	394	DCC1	5	100	5.1		PRJNA61613	SAMEA3138276	GCA_000069185.1
GCF-000277775.2	M. abscessus	massiliense	GO 06	Unknown	Unknown	Unknown	Unknown	Unknown	Unknown	#N/A	1	12	364	DCC3a	33	98.8	4.7		PRJNA168263	SAMN02604144	GCA_000277775.2
GCF-000445035.1	M. abscessus	massiliense	50594	Public_massiliense1	South Korea	Unknown	Unknown	Unknown	Unknown	Kim2013	11	18	365	#N/A	120	98.8	5.3		PRJNA191917	SAMN02603852	GCA_000445035.1
GCF-000497265.2	M. abscessus	massiliense	JCM 15300	Unknown	Unknown	Unknown	Unknown	Unknown	Unknown	#N/A	13	20	367	#N/A	63	98.3	5		PRJDB747	SAMD00036666	GCA_000497265.2
GCF-003609715.1	M. abscessus	bolletii	BD	Unknown	Unknown	Unknown	Unknown	Unknown	Unknown	#N/A	12	19	366	#N/A	71	98.9	5.1		PRJDB6557	SAMD00106553	GCA_003609715.1
GCF-010731915.1	M. abscessus	massiliense	JCM 30620	Unknown	Unknown	Unknown	sputum	Human	Unknown	Matsumoto2019	11	18	365	#N/A	120	98.8	5.2	DRR161241	PRJDB7717	SAMD00153219	GCA_010731915.1
GCF-001050395.1	M. abscessus	abscessus	UC22	Unknown	South Korea	Unknown	Unknown	Human	2011	#N/A	null	null	null	#N/A	32	99.1	5.3		PRJNA80959	SAMN03839812	GCA_001050395.1
GCF-001430775.1	M. abscessus	abscessus	NOV0213	Unknown	Russia	Unknown	Unknown	Human	2013	#N/A	3	4	406	DCC1	5	97.2	5.2		PRJNA295901	SAMN04103082	GCA_001430775.1
GCF-001606195.1	M. abscessus	bolletii	FLAC003	Unknown	USA	Unknown	Unknown	Human	2011	Caverly2016	null	null	null	#N/A	212	98.9	4.8	SRR3321816	PRJNA315990	SAMN04572933	GCA_001606195.1
GCF-001606215.1	M. abscessus	massiliense	FLAC004	Unknown	USA	Unknown	Unknown	Human	2011	Caverly2016	1	10107236	403	DCC3a	33	98.8	5.2	SRR3321817	PRJNA315990	SAMN04572934	GCA_001606215.1
GCF-001606235.1	M. abscessus	massiliense	FLAC005	Unknown	USA	Unknown	Unknown	Human	2012	Caverly2016	33	46	453	#N/A	46	98.7	4.9	SRR3321820	PRJNA315990	SAMN04572935	GCA_001606235.1
GCF-001606255.1	M. abscessus	massiliense	FLAC007	Unknown	USA	Unknown	Unknown	Human	2012	Caverly2016	1	10107236	null	DCC3a	33	98.8	5.1	SRR3321821	PRJNA315990	SAMN04572936	GCA_001606255.1
GCF-001606275.1	M. abscessus	massiliense	FLAC008	Unknown	USA	Unknown	Unknown	Human	2012	Caverly2016	1	10107236	403	DCC3a	33	98.8	5.2	SRR3321822	PRJNA315990	SAMN04572937	GCA_001606275.1
GCF-001606295.1	M. abscessus	abscessus	FLAC013	Unknown	USA	Unknown	Unknown	Human	2012	Caverly2016	3	109/16/3/6/59/88/50/91	433	DCC1	5	99.9	5.1	SRR3321823	PRJNA315990	SAMN04572938	GCA_001606295.1
GCF-001606315.1	M. abscessus	abscessus	FLAC029	Unknown	USA	Unknown	Unknown	Human	2013	Caverly2016	3	4	355	DCC1	5	99.9	5.2	SRR3321824	PRJNA315990	SAMN04572939	GCA_001606315.1
GCF-001606335.1	M. abscessus	abscessus	FLAC031	Unknown	USA	Unknown	Unknown	Human	2013	Caverly2016	34	166	665	#N/A	28	99.7	5.1	SRR3321825	PRJNA315990	SAMN04572940	GCA_001606335.1
GCF-001610615.1	M. abscessus	massiliense	FLAC045	Unknown	USA	Unknown	Unknown	Human	2015	Caverly2016	1	10107236	403	DCC3a	33	98.8	5.2	SRR3321826	PRJNA315990	SAMN04572941	GCA_001610615.1
GCF-001610635.1	M. abscessus	massiliense	FLAC048	Unknown	USA	Unknown	Unknown	Human	2015	Caverly2016	2	116/2/161	612696	DCC7	42	98.7	4.9	SRR3321827	PRJNA315990	SAMN04572942	GCA_001610635.1
GCF-001610655.1	M. abscessus	abscessus	FLAC049	Unknown	USA	Unknown	Unknown	Human	2015	Caverly2016	150	221	null	#N/A	94	99.8	4.8	SRR3321818	PRJNA315990	SAMN04572943	GCA_001610655.1
GCF-001610675.1	M. abscessus	massiliense	FLAC054	Unknown	USA	Unknown	Unknown	Human	2015	Caverly2016	35	47	407	#N/A	109	98.7	5.3	SRR3321819	PRJNA315990	SAMN04572944	GCA_001610675.1
GCF-001677095.1	M. abscessus	massiliense	FLAC006	Unknown	USA	Unknown	Unknown	Human	2012	Caverly2016	null	null	null	#N/A	185	98.5	4.9	SRR3666120	PRJNA315990	SAMN05244437	GCA_001677095.1
GCF-001677155.1	M. abscessus	abscessus	FLAC028	Unknown	USA	Unknown	Unknown	Human	2013	Caverly2016	3	4	355	DCC1	5	99.9	5.2	SRR3666122	PRJNA315990	SAMN05244439	GCA_001677155.1
GCF-001677175.1	M. abscessus	massiliense	FLAC030	Unknown	USA	Unknown	Unknown	Human	2013	Caverly2016	2	130	573	DCC7	112	98.6	4.9	SRR3666123	PRJNA315990	SAMN05244440	GCA_001677175.1
GCF-001677195.1	M. abscessus	abscessus	FLAC046	Unknown	USA	Unknown	Unknown	Human	2015	Caverly2016	3	109/16/3/6/59/88/50/91	425	DCC1	5	99.9	5.2	SRR3666124	PRJNA315990	SAMN05244441	GCA_001677195.1
GCF-001677215.1	M. abscessus	massiliense	FLAC055	Unknown	USA	Unknown	Unknown	Human	2015	Caverly2016	35	47	407	#N/A	109	98.7	5.3	SRR3666125	PRJNA315990	SAMN05244442	GCA_001677215.1
GCF-002140035.1	M. abscessus	massiliense	FLAC047	Unknown	USA	Unknown	Unknown	Human	2015	Caverly2016	2	116/2/161	354	DCC7	42	98.7	4.9		PRJNA315990	SAMN06859124	GCA_002140035.1
GCF-003076795.1	M. abscessus	massiliense	G220	Unknown	China	Non-CF	Unknown	Human	2017	Chen2019	1	45901	null	DCC3a	33	98.9	4.8		PRJNA448987	SAMN08931148	GCA_003076795.1
GCF-003076815.1	M. abscessus	abscessus	G122	Unknown	China	Non-CF	Unknown	Human	2017	Chen2019	96	138	586	#N/A	43	99.4	4.9		PRJNA448987	SAMN08931144	GCA_003076815.1
GCF-003076875.1	M. abscessus	massiliense	G153	Unknown	China	Non-CF	Unknown	Human	2017	Chen2019	1	45901	423	DCC3a	33	98.8	4.9		PRJNA448987	SAMN08931137	GCA_003076875.1
GCF-003076855.1	M. abscessus	massiliense	G141	Unknown	China	Non-CF	Unknown	Human	2017	Chen2019	1	45901	426	DCC3a	33	98.8	4.9		PRJNA448987	SAMN08931136	GCA_003076855.1
GCF-003076835.1	M. abscessus	abscessus	199	Unknown	China	Non-CF	Unknown	Human	2017	Chen2019	95	null	null	#N/A	19	99.7	5.1		PRJNA448987	SAMN08931120	GCA_003076835.1
GCF-003586385.1	M. abscessus	abscessus	7C	Unknown	Malaysia	Unknown	Unknown	Unknown	2016	#N/A	3	109/16/3/6/59/88/50/91	394	DCC1	5	100	5.1		PRJNA479934	SAMN09621903	GCA_003586385.1
GCF-004028015.1	M. abscessus	abscessus	GZ002	Unknown	China	Unknown	Unknown	Human	2015	Chhotaray2020	3	109/16/3/6/59/88/50/91	394	DCC1	5	99.9	5.1	SRR9822118	PRJNA504433	SAMN10391661	GCA_004028015.1
GCF-004027995.1	M. abscessus	abscessus	GZ0 1	Unknown	China	Unknown	Unknown	Human	2015	Chhotaray2020	3	null	null	DCC1	5	98.4	5.1	SRR9822120	PRJNA495001	SAMN10188242	GCA_004027995.1
GCF-004209815.1	M. abscessus	massiliense	GD01A	Dedrick2019_1	United Kingdom	Unknown	Unknown	Human	2017	#N/A	2	116/2/161	408	DCC7	42	98.6	4.9		PRJNA521964	SAMN10921464	GCA_004209815.1
GCF-004209835.1	M. abscessus	massiliense	GD01B	Dedrick2019_1	United Kingdom	Unknown	Unknown	Human	2017	#N/A	2	116/2/161	408	DCC7	42	98.5	4.9		PRJNA521972	SAMN10921568	GCA_004209835.1
GCF-012273395.1	M. abscessus	abscessus	FDAARGOS_678	Unknown	USA	Unknown	Unknown	Unknown	Unknown	Sichtig2019	3	109/16/3/6/59/88/50/91	394	DCC1	5	100	5.1	SRR9162613	PRJNA231221	SAMN11056393	GCA_012273395.1
GCF-014843135.1	M. abscessus	abscessus	JHN_AB_0004_2	JHN_AB_0004	USA	CF	Unknown	Human	Unknown	Bronson2021	114	162	607	#N/A	216	99.5	4.9	SRR12574851	PRJNA523365	SAMN11100991	GCA_014843135.1
GCF-014843155.1	M. abscessus	abscessus	JHN_AB_0009_1	JHN_AB_0009	USA	non-CF	Unknown	Human	Unknown	Bronson2021	null	null	null	#N/A	218	99.8	4.8	SRR12574850	PRJNA523365	SAMN11100992	GCA_014843155.1
GCF-014843175.1	M. abscessus	massiliense	JHN_AB_0023_1	JHN_AB_0023	USA	non-CF	Unknown	Human	Unknown	Bronson2021	8	13	567600575576	DCC3b	37	99	4.9	SRR12574866	PRJNA523365	SAMN11101006	GCA_014843175.1
GCF-014843195.1	M. abscessus	massiliense	JHN_AB_0032_1	JHN_AB_0032	USA	non-CF	Unknown	Human	Unknown	Bronson2021	2	116/2/161	null	DCC7	42	98.6	5.2	SRR12574858	PRJNA523365	SAMN11101015	GCA_014843195.1
GCF-014843215.1	M. abscessus	abscessus	JHN_AB_0006_3	JHN_AB_0006	USA	CF	Unknown	Human	Unknown	Bronson2021	10	48	409	#N/A	3	99.1	4.9	SRR12574855	PRJNA523365	SAMN11101018	GCA_014843215.1
GCF-014843235.1	M. abscessus	abscessus	JHN_AB_0006_2	JHN_AB_0006	USA	CF	Unknown	Human	Unknown	Bronson2021	10	48	409	#N/A	3	99.1	4.9	SRR12574854	PRJNA523365	SAMN11101019	GCA_014843235.1
GCF-017183835.1	M. abscessus	abscessus	GD17	Unknown	USA	Unknown	Unknown	Human	2019	#N/A	3	109/16/3/6/59/88/50/91	null	DCC1	5	100	5.1		PRJNA668996	SAMN16428209	GCA_017183835.1
GCF-017183555.1	M. abscessus	abscessus	GD38	GD38	Canada	Unknown	Unknown	Human	2019	#N/A	null	null	null	#N/A	241	99.4	5.2		PRJNA669041	SAMN16431561	GCA_017183555.1
GCF-017183735.1	M. abscessus	abscessus	GD26	GD26	USA	Unknown	Unknown	Human	2019	#N/A	3	109/16/3/6/59/88/50/91	null	DCC1	5	99.9	5.1		PRJNA669041	SAMN16431560	GCA_017183735.1
GCF-017183655.1	M. abscessus	abscessus	GD25	GD25	USA	Unknown	Unknown	Human	2019	#N/A	4	44	null	DCC2	9	99.6	5.2		PRJNA669041	SAMN16431559	GCA_017183655.1
GCF-017183775.1	M. abscessus	abscessus	GD22	GD22	USA	Unknown	Unknown	Human	2019	#N/A	3	109/16/3/6/59/88/50/91	357	DCC1	5	100	5.1		PRJNA669041	SAMN16431558	GCA_017183775.1
GCF-017183795.1	M. abscessus	abscessus	GD20	GD20	USA	Unknown	Unknown	Human	2019	#N/A	3	null	null	DCC1	5	99.9	5		PRJNA669041	SAMN16431557	GCA_017183795.1
GCF-017183815.1	M. abscessus	abscessus	GD19	GD19	USA	Unknown	Unknown	Human	2019	#N/A	88	134	638	#N/A	34	99.4	4.9		PRJNA669041	SAMN16431556	GCA_017183815.1
GCF-017183875.1	M. abscessus	abscessus	GD100B	GD100	USA	Unknown	Unknown	Human	2020	#N/A	3	109/16/3/6/59/88/50/91	385410471501	DCC1	5	100	5.2		PRJNA669041	SAMN16828771	GCA_017183875.1
GCF-017183895.1	M. abscessus	abscessus	GD100A	GD100	USA	Unknown	Unknown	Human	2020	#N/A	3	109/16/3/6/59/88/50/91	385410471501	DCC1	5	100	5.2		PRJNA669041	SAMN16828770	GCA_017183895.1
GCF-017183915.1	M. abscessus	bolletii	GD91	GD91	France	Unknown	Unknown	Human	2020	#N/A	24	null	null	#N/A	67	98.8	5.3		PRJNA669041	SAMN16828769	GCA_017183915.1
GCF-017183935.1	M. abscessus	abscessus	GD69B	GD69	USA	Unknown	Unknown	Human	2019	#N/A	36	49	411	#N/A	35	99.4	5.2		PRJNA669041	SAMN16828768	GCA_017183935.1
GCF-017183955.1	M. abscessus	abscessus	GD69A	GD69	USA	Unknown	Unknown	Human	2019	#N/A	36	49	411	#N/A	35	99.4	5.2		PRJNA669041	SAMN16828767	GCA_017183955.1
GCF-017183975.1	M. abscessus	massiliense	GD68B	GD68	USA	Unknown	Unknown	Human	2019	#N/A	1	10107236	413	DCC3a	33	98.7	5.1		PRJNA669041	SAMN16828766	GCA_017183975.1
GCF-017190535.1	M. abscessus	massiliense	GD68A	GD68	USA	Unknown	Unknown	Human	2019	#N/A	1	10107236	413	DCC3a	33	98.7	5.1		PRJNA669041	SAMN16828765	GCA_017190535.1
GCF-017189355.1	M. abscessus	abscessus	GD59	GD59	USA	Unknown	Unknown	Human	2019	#N/A	3	109/16/3/6/59/88/50/91	522	DCC1	5	100	5.1		PRJNA669041	SAMN16828764	GCA_017189355.1
GCF-017189375.1	M. abscessus	abscessus	GD57	GD57	Spain	Unknown	Unknown	Human	2019	#N/A	3	109/16/3/6/59/88/50/91	null	DCC1	5	99.8	5.1		PRJNA669041	SAMN16828763	GCA_017189375.1
GCF-017189395.1	M. abscessus	abscessus	GD54	GD54	Australia	Unknown	Unknown	Human	2019	#N/A	4	null	null	DCC2	9	99.7	5.2		PRJNA669041	SAMN16828762	GCA_017189395.1
GCF-017189415.1	M. abscessus	abscessus	GD43B	GD43	Australia	Unknown	Unknown	Human	2019	#N/A	3	109/16/3/6/59/88/50/91	412	DCC1	5	100	5.3		PRJNA669041	SAMN16828761	GCA_017189415.1
GCF-017189435.1	M. abscessus	abscessus	GD43A	GD43	Australia	Unknown	Unknown	Human	2019	#N/A	3	109/16/3/6/59/88/50/91	412	DCC1	5	99.9	5.4		PRJNA669041	SAMN16828760	GCA_017189435.1
GCF-017190595.1	M. abscessus	abscessus	GD42	GD42	USA	Unknown	Unknown	Human	2019	#N/A	3	109/16/3/6/59/88/50/91	779	DCC1	5	100	5.2		PRJNA669041	SAMN16828759	GCA_017190595.1
GCF-017190695.1	M. abscessus	abscessus	GD41	GD41	USA	Unknown	Unknown	Human	2019	#N/A	3	109/16/3/6/59/88/50/91	433	DCC1	5	100	5.1		PRJNA669041	SAMN16828758	GCA_017190695.1
GCF-017190875.1	M. abscessus	abscessus	GD21	GD21	USA	Unknown	Unknown	Human	2019	#N/A	3	null	null	DCC1	5	99.9	5.5		PRJNA669041	SAMN16828757	GCA_017190875.1
GCF-017190795.1	M. abscessus	abscessus	GD05	GD05	USA	Unknown	Unknown	Human	2018	#N/A	20	28	378	#N/A	191	99.5	5.4		PRJNA669041	SAMN16828756	GCA_017190795.1
GCF-000333695.1	M. abscessus	abscessus	CF	Unknown	Unknown	Unknown	Unknown	Unknown	Unknown	#N/A	112	null	null	#N/A	27	99.2	5		PRJEA114709	SAMEA2271995	GCA_000333695.1
GCF-900169205.1	M. abscessus	massiliense	3275STDY5961976	Brazil_P96	Brazil	Non-CF	swabbed skin lesions or skin biopsy	Human	2004	Everall et al 2017	1	12	364	DCC3a	33	98.9	4.8	ERR1045629	PRJEB7058	SAMEA3375782	GCA_900169205.1
GCF-000523915.1	M. abscessus	massiliense	MAB_091912_2455	Public_massiliense9	USA	Unknown	Unknown	Human	Unknown	#N/A	1	45901	423	DCC3a	33	98.5	4.8	SRR989487	PRJNA203570	SAMN02641618	GCA_000523915.1
GCF-900132105.1	M. abscessus	massiliense	309	Unknown	United Kingdom	Unknown	respiratory system	Human	2006	Commins2023	1	null	null	DCC3a	33	98.9	4.9	ERR369309,ERR337870	PRJEB2779	SAMEA2068805	GCA_900132105.1
GCF-015023755.1	M. abscessus	massiliense	JHN_AB_0024_1	JHN_AB_0024	USA	non-CF	Unknown	Human	Unknown	Bronson2021	8	13	567600575576	DCC3b	37	99	4.9	SRR12574865	PRJNA523365	SAMN11101007	GCA_015023755.1
GCF-000271285.1	M. abscessus	massiliense	1S-152-0914	Unknown	USA	Unknown	Unknown	Unknown	Unknown	#N/A	8	13	567600575576	DCC3b	37	99.1	4.9	SRR315365,SRR315366	PRJNA65139	SAMN00672647	GCA_000271285.1
GCF-015023995.1	M. abscessus	abscessus	JHN_AB_0004_1B	JHN_AB_0004	USA	CF	Unknown	Human	Unknown	Bronson2021	114	162	607	#N/A	216	99.6	4.9	SRR12574853	PRJNA523365	SAMN11100989	GCA_015023995.1
GCF-017175095.1	M. abscessus	massiliense	GD79	GD79	USA	Unknown	Unknown	Human	2020	#N/A	null	null	null	#N/A	231	98.2	4.9		PRJNA669041	SAMN16581385	GCA_017175095.1
GCF-900453225.1	M. abscessus	abscessus	NCTC13031	Unknown	Unknown	Unknown	Unknown	Unknown	2010	#N/A	3	109/16/3/6/59/88/50/91	394	DCC1	5	99.6	5.1	ERR1588635 (PacBio)	PRJEB6403	SAMEA4017704	GCA_900453225.1
GCF-015023695.1	M. abscessus	abscessus	JHN_AB_0031_1	JHN_AB_0031	USA	CF	Unknown	Human	Unknown	Bronson2021	3	109/16/3/6/59/88/50/91	null	DCC1	5	99.8	5.2	SRR12574859	PRJNA523365	SAMN11101014	GCA_015023695.1
GCF-900138325.1	M. abscessus	massiliense	1168_3	Unknown	United Kingdom	Unknown	respiratory system	Human	2013	Commins2023	1	10107236	403	DCC3a	33	98.5	5.2	ERR460047	PRJEB2779	SAMEA2266543	GCA_900138325.1
GCF-015023775.1	M. abscessus	abscessus	JHN_AB_0025_1	JHN_AB_0025	USA	CF	Unknown	Human	Unknown	Bronson2021	3	null	null	DCC1	5	99.9	5.2	SRR12574863	PRJNA523365	SAMN11101008	GCA_015023775.1
GCF-002142845.1	M. abscessus	abscessus	FLAC015	Unknown	USA	Unknown	Unknown	Human	2013	Caverly2016	4	44	null	DCC2	9	99.8	5.2	SRR5483264	PRJNA315990	SAMN06806043	GCA_002142845.1
GCF-003071785.1	M. abscessus	abscessus	G218	Unknown	China	non-CF	sputum or bronchoalveolar lavage	Human	2016	Ye2019	null	null	null	#N/A	274	99.5	4.7		PRJNA448987	SAMN08931143	GCA_003071785.1
GCF-015023625.1	M. abscessus	massiliense	JHN_AB_0033_1	JHN_AB_0033	USA	non-CF	Unknown	Human	Unknown	Bronson2021	null	null	null	#N/A	219	98.8	4.8	SRR12574857	PRJNA523365	SAMN11101016	GCA_015023625.1
GCF-003071805.1	M. abscessus	abscessus	G162	Unknown	China	non-CF	sputum or bronchoalveolar lavage	Human	2016	Ye2019	107	147	594	#N/A	78	98.8	4.8		PRJNA448987	SAMN08931142	GCA_003071805.1
GCF-003582165.1	M. abscessus	massiliense	G190	Unknown	China	non-CF	sputum or bronchoalveolar lavage	Human	2017	Ye2019	8	13	567600575576	DCC3b	37	99.1	4.8		PRJNA488058	SAMN09917562	GCA_003582165.1
GCF-003071905.1	M. abscessus	massiliense	G203	Unknown	China	non-CF	sputum or bronchoalveolar lavage	Human	2016	Ye2019	33	46	536577	#N/A	46	98.7	4.9		PRJNA448987	SAMN08931135	GCA_003071905.1
GCF-003583035.1	M. abscessus	massiliense	G105	Unknown	China	non-CF	sputum or bronchoalveolar lavage	Human	2017	Ye2019	33	46	536577	#N/A	46	98.6	4.9		PRJNA488058	SAMN09917505	GCA_003583035.1
GCF-015023815.1	M. abscessus	abscessus	JHN_AB_0021_1	JHN_AB_0021	USA	CF	Unknown	Human	Unknown	Bronson2021	null	null	null	#N/A	220	99.4	5	SRR12574868	PRJNA523365	SAMN11101004	GCA_015023815.1
GCF-015024045.1	M. abscessus	abscessus	JHN_AB_0010_1	JHN_AB_0010	USA	non-CF	Unknown	Human	Unknown	Bronson2021	37	null	null	#N/A	30	99.4	5.1	SRR12574849	PRJNA523365	SAMN11100993	GCA_015024045.1
GCF-015023765.1	M. abscessus	massiliense	JHN_AB_0028_1	JHN_AB_0028	USA	non-CF	Unknown	Human	Unknown	Bronson2021	2	116/2/161	458	DCC7	42	98.6	5.1	SRR12574861	PRJNA523365	SAMN11101011	GCA_015023765.1
GCF-015024015.1	M. abscessus	abscessus	JHN_AB_0005_2	JHN_AB_0005	USA	CF	Unknown	Human	Unknown	Bronson2021	4	44	null	DCC2	9	99.5	5.1	SRR12574847	PRJNA523365	SAMN11100995	GCA_015024015.1
GCF-015024075.1	M. abscessus	abscessus	JHN_AB_0003_1	JHN_AB_0003	USA	CF	Unknown	Human	Unknown	Bronson2021	3	109/16/3/6/59/88/50/91	null	DCC1	5	99.7	5.2	SRR12574864	PRJNA523365	SAMN11100988	GCA_015024075.1
GCF-900138505.1	M. abscessus	massiliense	1177	Unknown	United Kingdom	Unknown	respiratory system	Human	2014	#N/A	1	10107236	403	DCC3a	33	98.6	5.2	ERR516498	PRJEB2779	SAMEA2376774	GCA_900138505.1
GCF-015023905.1	M. abscessus	abscessus	JHN_AB_0018_1	JHN_AB_0018	USA	CF	Unknown	Human	Unknown	Bronson2021	4	44	null	DCC2	221	99.6	5.3	SRR12574871	PRJNA523365	SAMN11101001	GCA_015023905.1
GCF-012845855.1	M. abscessus	abscessus	1322-S0	Unknown	China	Unknown	Unknown	Human	2019	#N/A	22	40	null	#N/A	146	99.4	5.3		PRJNA623500	SAMN14548548	GCA_012845855.1
GCF-003582005.1	M. abscessus	abscessus	G201	Unknown	China	non-CF	sputum or bronchoalveolar lavage	Human	2011	Ye2019	null	null	null	#N/A	137	99.5	4.7		PRJNA488058	SAMN09917570	GCA_003582005.1
GCF-900137725.1	M. abscessus	massiliense	1032	BIR_Y	United Kingdom	CF	respiratory system	Human	2012	Bryant et al 2016	1	45901	420	DCC3a	33	98.5	4.9	ERR494891	PRJEB2779	SAMEA2275758	GCA_900137725.1
GCF-003072405.1	M. abscessus	abscessus	A321	Unknown	China	non-CF	sputum or bronchoalveolar lavage	Human	2016	Ye2019	90	null	null	#N/A	74	99.4	4.9		PRJNA448987	SAMN08931119	GCA_003072405.1
GCF-900136325.1	M. abscessus	massiliense	1017	BIR_R	United Kingdom	CF	respiratory system	Human	Unknown	Bryant et al 2016	8	13	475	DCC3b	37	99	4.9	ERR494878	PRJEB2779	SAMEA2275743	GCA_900136325.1
GCF-015023895.1	M. abscessus	abscessus	JHN_AB_0017_1	JHN_AB_0017	USA	non-CF	Unknown	Human	Unknown	Bronson2021	23	34	388740	#N/A	97	99.3	4.9	SRR12574872	PRJNA523365	SAMN11101000	GCA_015023895.1
GCF-003582475.1	M. abscessus	massiliense	G157	Unknown	China	non-CF	sputum or bronchoalveolar lavage	Human	2017	Ye2019	8	13	567600575576	DCC3b	37	99.1	5		PRJNA488058	SAMN09917541	GCA_003582475.1
GCF-015023975.1	M. abscessus	massiliense	JHN_AB_0013_1	JHN_AB_0013	USA	CF	Unknown	Human	Unknown	Bronson2021	2	116/2/161	null	DCC7	42	98.4	5	SRR12574846	PRJNA523365	SAMN11100996	GCA_015023975.1
GCF-003582745.1	M. abscessus	massiliense	G126	Unknown	China	non-CF	sputum or bronchoalveolar lavage	Human	2017	Ye2019	44	163	null	DCC6	39	98.9	5		PRJNA488058	SAMN09917521	GCA_003582745.1
GCF-003072145.1	M. abscessus	abscessus	G219	Unknown	China	non-CF	sputum or bronchoalveolar lavage	Human	2016	Ye2019	95	148	null	#N/A	19	99.4	5.1		PRJNA448987	SAMN08931134	GCA_003072145.1
GCF-900135905.1	M. abscessus	massiliense	1172	PAP_H	United Kingdom	CF	respiratory system	Human	2011	Bryant et al 2016	1	10107236	403	DCC3a	33	98.6	5.2	ERR473274	PRJEB2779	SAMEA2275634	GCA_900135905.1
GCF-900138535.1	M. abscessus	massiliense	Room_15_sink	Unknown	United Kingdom	Unknown	respiratory system	Human	2014	#N/A	1	10107236	403	DCC3a	33	98.6	5.2	ERR572847	PRJEB2779	SAMEA2518390	GCA_900138535.1
GCF-900138495.1	M. abscessus	massiliense	1178	Unknown	United Kingdom	Unknown	respiratory system	Human	2014	#N/A	1	10107236	403	DCC3a	33	98.6	5.2	ERR516499	PRJEB2779	SAMEA2376775	GCA_900138495.1
GCF-900141515.1	M. abscessus	massiliense	1166	PAP_E	United Kingdom	CF	respiratory system	Human	Unknown	Bryant et al 2016	1	10107236	403	DCC3a	33	98.7	5.2	ERR473268	PRJEB2779	SAMEA2275628	GCA_900141515.1
GCF-003071825.1	M. abscessus	abscessus	G152	Unknown	China	non-CF	sputum or bronchoalveolar lavage	Human	2016	Ye2019	3	null	null	DCC1	5	99.7	5.2		PRJNA448987	SAMN08931141	GCA_003071825.1
GCF-900130665.1	M. abscessus	massiliense	178	Unknown	United Kingdom	Unknown	respiratory system	Human	2002	Commins2023	1	62	439	DCC3a	33	98.7	5.2	ERR369178,ERR330843	PRJEB2779	SAMEA2071284	GCA_900130665.1
GCF-900131685.1	M. abscessus	massiliense	282	Unknown	United Kingdom	Unknown	respiratory system	Human	2005	Commins2023	1	63/64	456	DCC3a	33	98.7	5.2	ERR369282,ERR337843	PRJEB2779	SAMEA2068796	GCA_900131685.1
GCF-900136345.1	M. abscessus	massiliense	1119	AUS_P	Australia	CF	respiratory system	Human	2012	Bryant et al 2016	1	45901	452	DCC3a	33	98.8	4.8	ERR494962	PRJEB2779	SAMEA2275845	GCA_900136345.1
GCF-003582175.1	M. abscessus	massiliense	G188	Unknown	China	non-CF	sputum or bronchoalveolar lavage	Human	2017	Ye2019	8	13	567600575576	DCC3b	37	99.1	4.8		PRJNA488058	SAMN09917560	GCA_003582175.1
GCF-000270685.2	M. abscessus	abscessus	4S-0116-R	Unknown	USA	Unknown	Unknown	Unknown	Unknown	#N/A	79	124	566	#N/A	31	99.2	4.8	SRR350329	PRJNA65179	SAMN00728552	GCA_000270685.2
GCF-900140385.1	M. abscessus	massiliense	259	Unknown	United Kingdom	Unknown	respiratory system	Human	2005	Commins2023	1	45901	404	DCC3a	33	98.8	4.9	ERR369259,ERR337820	PRJEB2779	SAMEA2071357	GCA_900140385.1
GCF-900133155.1	M. abscessus	massiliense	924	Unknown	United Kingdom	Unknown	respiratory system	Human	2009	Commins2023	1	45901	420	DCC3a	33	98.8	4.9	ERR490669	PRJEB2779	SAMEA2275646	GCA_900133155.1
GCF-900136005.1	M. abscessus	massiliense	981	BIR_Y	United Kingdom	CF	respiratory system	Human	2011	Bryant et al 2016	1	45901	420	DCC3a	33	98.8	4.9	ERR494846	PRJEB2779	SAMEA2275707	GCA_900136005.1
GCF-900139435.1	M. abscessus	abscessus	85	Unknown	Ireland	Unknown	respiratory system	Human	Unknown	#N/A	51	73	459	#N/A	129	99.5	4.9	ERR363321,ERR330835	PRJEB2779	SAMEA2071201	GCA_900139435.1
GCF-000308015.1	M. abscessus	massiliense	1S-154-0310	Unknown	USA	Unknown	Unknown	Unknown	Unknown	#N/A	8	13	567600575576	DCC3b	37	99	4.9	SRR315265,SRR315266	PRJNA65145	SAMN00672618	GCA_000308015.1
GCF-900132925.1	M. abscessus	massiliense	797	AUS_P	Australia	CF	respiratory system	Human	2008	Bryant et al 2016	1	45901	452	DCC3a	33	98.8	4.9	ERR459808	PRJEB2779	SAMEA2259602	GCA_900132925.1
GCF-900140155.1	M. abscessus	massiliense	524	DEN_H	Denmark	CF	respiratory system	Human	Unknown	Bryant et al 2016	1	45901	506	DCC3a	33	98.9	4.9	ERR369144	PRJEB2779	SAMEA2163411	GCA_900140155.1
GCF-003582325.1	M. abscessus	abscessus	G177	Unknown	China	non-CF	sputum or bronchoalveolar lavage	Human	2017	Ye2019	null	null	null	#N/A	213	99.4	4.9		PRJNA488058	SAMN09917550	GCA_003582325.1
GCF-005281705.1	M. abscessus	massiliense	1189	Unknown	Brazil	Unknown	Unknown	Human	2010	#N/A	33	46	536577	#N/A	46	96.7	4.9		PRJNA392077	SAMN07281161	GCA_005281705.1
GCF-003072265.1	M. abscessus	massiliense	175	Unknown	China	non-CF	sputum or bronchoalveolar lavage	Human	2016	Ye2019	33	null	null	#N/A	46	98.7	4.9		PRJNA448987	SAMN08931125	GCA_003072265.1
GCF-003072155.1	M. abscessus	massiliense	G147	Unknown	China	non-CF	sputum or bronchoalveolar lavage	Human	2016	Ye2019	1	45901	null	DCC3a	33	98.9	5		PRJNA448987	SAMN08931140	GCA_003072155.1
GCF-000270985.1	M. abscessus	abscessus	6G-0125-R	6G-0125	USA	Unknown	Unknown	Unknown	Unknown	#N/A	3	109/16/3/6/59/88/50/91	422	DCC1	5	99.8	5.1	SRR315381,SRR315382,SRR768269	PRJNA65211	SAMN00672655	GCA_000270985.1
GCF-900137185.1	M. abscessus	massiliense	1173	PAP_H	United Kingdom	CF	respiratory system	Human	2012	Bryant et al 2016	1	10107236	403	DCC3a	33	98.6	5.2	ERR473275	PRJEB2779	SAMEA2275635	GCA_900137185.1
GCF-900138135.1	M. abscessus	massiliense	1168	PAP_F	United Kingdom	CF	respiratory system	Human	2014	Bryant et al 2016	1	10107236	403	DCC3a	33	98.6	5.2	ERR473270	PRJEB2779	SAMEA2275630	GCA_900138135.1
GCF-900135915.1	M. abscessus	massiliense	1174	PAP_I	United Kingdom	Non-CF	respiratory system	Human	2011	Bryant et al 2016	1	10107236	403	DCC3a	33	98.7	5.2	ERR473276	PRJEB2779	SAMEA2275636	GCA_900135915.1
GCF-900130745.1	M. abscessus	massiliense	192	Unknown	United Kingdom	Unknown	respiratory system	Human	2003	Commins2023	1	10107236	403	DCC3a	33	98.7	5.2	ERR369192,ERR330857	PRJEB2779	SAMEA2070838	GCA_900130745.1
GCF-000271045.1	M. abscessus	massiliense	5S-1215	Unknown	USA	Unknown	Unknown	Unknown	Unknown	#N/A	80	125	568	#N/A	60	97.5	5.2	SRR315387,SRR315388	PRJNA65197	SAMN00672658	GCA_000271045.1
GCF-015023875.1	M. abscessus	massiliense	JHN_AB_0022_1	JHN_AB_0022	USA	CF	Unknown	Human	Unknown	Bronson2021	2	116/2/161	null	DCC7	42	98.4	5.3	SRR12574867	PRJNA523365	SAMN11101005	GCA_015023875.1
GCF-015023615.1	M. abscessus	abscessus	JHN_AB_0034_1	JHN_AB_0034	USA	non-CF	Unknown	Human	Unknown	Bronson2021	3	109/16/3/6/59/88/50/91	null	DCC1	5	100	5.4	SRR12574856	PRJNA523365	SAMN11101017	GCA_015023615.1
GCF-017176555.1	M. abscessus	abscessus	GD34	GD34	USA	Unknown	Unknown	Human	2019	#N/A	3	109/16/3/6/59/88/50/91	null	DCC1	5	100	5.4		PRJNA669041	SAMN16581379	GCA_017176555.1
GCF-003582265.1	M. abscessus	abscessus	G180	Unknown	China	non-CF	sputum or bronchoalveolar lavage	Human	2017	Ye2019	110	155	603	#N/A	117	99.7	4.7		PRJNA488058	SAMN09917553	GCA_003582265.1
GCF-003071705.1	M. abscessus	abscessus	G160	Unknown	China	non-CF	sputum or bronchoalveolar lavage	Human	2016	Ye2019	107	147	594	#N/A	78	98.9	4.8		PRJNA448987	SAMN08931147	GCA_003071705.1
GCF-900140005.1	M. abscessus	abscessus	539	DEN_N	Denmark	CF	respiratory system	Human	Unknown	Bryant et al 2016	57	79	466	#N/A	177	99.9	4.8	ERR363459,ERR363512	PRJEB2779	SAMEA2154544	GCA_900140005.1
GCF-900134685.1	M. abscessus	massiliense	1118	AUS_P	Australia	CF	respiratory system	Human	2011	Bryant et al 2016	1	45901	452	DCC3a	33	98.7	4.8	ERR494961	PRJEB2779	SAMEA2275844	GCA_900134685.1
GCF-900137875.1	M. abscessus	massiliense	1120	AUS_P	Australia	CF	respiratory system	Human	2011	Bryant et al 2016	1	45901	452	DCC3a	33	98.8	4.8	ERR494963	PRJEB2779	SAMEA2275846	GCA_900137875.1
GCF-000270905.1	M. abscessus	massiliense	2B-0626	2B	USA	Unknown	Unknown	Unknown	Unknown	#N/A	1	45901	423	DCC3a	33	98.9	4.8	SRR315355,SRR315356	PRJNA65147	SAMN00672642	GCA_000270905.1
GCF-900138695.1	M. abscessus	massiliense	aerosol_7	Unknown	Australia	Unknown	respiratory system	Human	2015	#N/A	46	66	447	#N/A	52	98.7	4.8	ERR1583687	PRJEB2779	SAMEA4008295	GCA_900138695.1
GCF-900138575.1	M. abscessus	massiliense	aerosol_15	Unknown	Australia	Unknown	respiratory system	Human	2015	#N/A	46	66	447	#N/A	52	98.7	4.8	ERR1583693	PRJEB2779	SAMEA4008301	GCA_900138575.1
GCF-900138625.1	M. abscessus	massiliense	aerosol_25	Unknown	Australia	Unknown	respiratory system	Human	2015	#N/A	46	66	447	#N/A	52	98.7	4.8	ERR1583703	PRJEB2779	SAMEA4008311	GCA_900138625.1
GCF-900138665.1	M. abscessus	massiliense	aerosol_5	Unknown	Australia	Unknown	respiratory system	Human	2015	#N/A	46	66	447	#N/A	52	98.7	4.8	ERR1583685	PRJEB2779	SAMEA4008293	GCA_900138665.1
GCF-900138715.1	M. abscessus	massiliense	aerosol_11	Unknown	Australia	Unknown	respiratory system	Human	2015	#N/A	46	66	447	#N/A	52	98.7	4.8	ERR1583690	PRJEB2779	SAMEA4008298	GCA_900138715.1
GCF-900131585.1	M. abscessus	massiliense	271	Unknown	United Kingdom	Unknown	respiratory system	Human	2005	Commins2023	1	45901	404	DCC3a	33	98.8	4.8	ERR369271,ERR337832	PRJEB2779	SAMEA1967392	GCA_900131585.1
GCF-000271245.1	M. abscessus	abscessus	4S-0726-RA	Unknown	USA	Unknown	Unknown	Unknown	Unknown	#N/A	79	124	566	#N/A	31	99.2	4.8	SRR350367	PRJNA65181	SAMN00728582	GCA_000271245.1
GCF-003071845.1	M. abscessus	abscessus	G94	Unknown	China	non-CF	sputum or bronchoalveolar lavage	Human	2016	Ye2019	38	51	580581	DCC4	101	99.3	4.9		PRJNA448987	SAMN08931139	GCA_003071845.1
GCF-900133865.1	M. abscessus	massiliense	392	SMRL_BI	United Kingdom	CF	respiratory system	Human	2010	Bryant et al 2016	1	45901	486	DCC3a	33	98.9	4.9	ERR343223,ERR374088	PRJEB2779	SAMEA2070782	GCA_900133865.1
GCF-000271265.1	M. abscessus	abscessus	4S-0726-RB	Unknown	USA	Unknown	Unknown	Unknown	Unknown	#N/A	79	124	null	#N/A	31	99.1	4.9	SRR350370	PRJNA65183	SAMN00728583	GCA_000271265.1
GCF-900133615.1	M. abscessus	massiliense	950	BIR_Y	United Kingdom	CF	respiratory system	Human	2009	Bryant et al 2016	1	45901	420	DCC3a	33	98.5	4.9	ERR484966	PRJEB2779	SAMEA2275672	GCA_900133615.1
GCF-003582765.1	M. abscessus	abscessus	G125	Unknown	China	non-CF	sputum or bronchoalveolar lavage	Human	2017	Ye2019	38	51	580581	DCC4	101	99.4	4.9		PRJNA488058	SAMN09917520	GCA_003582765.1
GCF-900139915.1	M. abscessus	massiliense	526	DEN_AE	Denmark	CF	respiratory system	Human	2013	Bryant et al 2016	null	null	null	#N/A	119	98.6	4.9	ERR363442,ERR363495	PRJEB2779	SAMEA2150176	GCA_900139915.1
GCF-000271165.1	M. abscessus	massiliense	1S-151-0930	Unknown	USA	Unknown	Unknown	Human	2008	#N/A	8	13	567600575576	DCC3b	37	99	4.9		PRJNA65137	SAMN02435974	GCA_000271165.1
GCF-900135965.1	M. abscessus	massiliense	1006	Unknown	United Kingdom	Unknown	respiratory system	Human	2011	#N/A	8	13	475	DCC3b	37	99	4.9	ERR484973	PRJEB2779	SAMEA2275732	GCA_900135965.1
GCF-900132035.1	M. abscessus	massiliense	303	Unknown	United Kingdom	Unknown	respiratory system	Human	2006	Commins2023	8	13	567600575576	DCC3b	37	99.1	4.9	ERR369303,ERR337864	PRJEB2779	SAMEA2068803	GCA_900132035.1
GCF-900137945.1	M. abscessus	massiliense	1035	BIR_R	United Kingdom	CF	respiratory system	Human	2012	Bryant et al 2016	8	13	475	DCC3b	37	99	4.9	ERR494894	PRJEB2779	SAMEA2275761	GCA_900137945.1
GCF-900135955.1	M. abscessus	massiliense	1004	BIR_R	United Kingdom	CF	respiratory system	Human	2011	Bryant et al 2016	8	13	475	DCC3b	37	99.1	4.9	ERR484972	PRJEB2779	SAMEA2275730	GCA_900135955.1
GCF-900131755.1	M. abscessus	massiliense	262	Unknown	United Kingdom	Unknown	respiratory system	Human	2005	Commins2023	1	45901	404	DCC3a	33	98.8	4.9	ERR369262,ERR337823	PRJEB2779	SAMEA2071358	GCA_900131755.1
GCF-900140365.1	M. abscessus	massiliense	243	Unknown	United Kingdom	Unknown	respiratory system	Human	2004	Commins2023	1	45901	404	DCC3a	33	98.8	4.9	ERR369243,ERR330908	PRJEB2779	SAMEA2068676	GCA_900140365.1
GCF-900131655.1	M. abscessus	massiliense	278	Unknown	United Kingdom	Unknown	respiratory system	Human	2005	#N/A	1	45901	404	DCC3a	33	98.8	4.9	ERR369278,ERR337839	PRJEB2779	SAMEA2070653	GCA_900131655.1
GCF-900139005.1	M. abscessus	massiliense	525	DEN_I	Denmark	CF	respiratory system	Human	Unknown	Bryant et al 2016	1	45901	506	DCC3a	33	98.9	4.9	ERR349263,ERR349297	PRJEB2779	SAMEA2146915	GCA_900139005.1
GCF-900134025.1	M. abscessus	massiliense	416	SMRL_G	United Kingdom	?	respiratory system	Human	2010	Bryant et al 2016	8	13	567600575576	DCC3b	37	99.1	5	ERR343241,ERR374112	PRJEB2779	SAMEA2070790	GCA_900134025.1
GCF-013140085.1	M. abscessus	massiliense	131	Unknown	China	Unknown	Unknown	Unknown	2009	#N/A	44	239/68	449	DCC6	39	98.7	5		PRJNA595783	SAMN14540184	GCA_013140085.1
GCF-003582895.1	M. abscessus	abscessus	G113	Unknown	China	non-CF	sputum or bronchoalveolar lavage	Human	2017	Ye2019	112	null	null	#N/A	27	99.3	5		PRJNA488058	SAMN09917512	GCA_003582895.1
GCF-003071975.1	M. abscessus	abscessus	G91	Unknown	China	non-CF	sputum or bronchoalveolar lavage	Human	2016	Ye2019	95	148	null	#N/A	19	99.5	5		PRJNA448987	SAMN08931131	GCA_003071975.1
GCF-015023835.1	M. abscessus	massiliense	JHN_AB_0020_1	JHN_AB_0020	USA	non-CF	Unknown	Human	Unknown	Bronson2021	2	null	null	DCC7	42	98.6	5	SRR12574869	PRJNA523365	SAMN11101003	GCA_015023835.1
GCF-017175145.1	M. abscessus	abscessus	GD35	GD35	USA	Unknown	Unknown	Human	2019	#N/A	3	109/16/3/6/59/88/50/91	385410471501	DCC1	5	99.9	5.1		PRJNA669041	SAMN16581380	GCA_017175145.1
GCF-900138295.1	M. abscessus	massiliense	1168_1	Unknown	United Kingdom	Unknown	respiratory system	Human	2014	Commins2023	1	10107236	403	DCC3a	33	98.6	5.2	ERR460045	PRJEB2779	SAMEA2266541	GCA_900138295.1
GCF-900138335.1	M. abscessus	massiliense	1168_6	Unknown	United Kingdom	Unknown	respiratory system	Human	2014	Commins2023	1	10107236	403	DCC3a	33	98.6	5.2	ERR460050	PRJEB2779	SAMEA2266546	GCA_900138335.1
GCF-900138395.1	M. abscessus	massiliense	1168_11	Unknown	United Kingdom	Unknown	respiratory system	Human	2014	Commins2023	1	10107236	403	DCC3a	33	98.3	5.2	ERR460055	PRJEB2779	SAMEA2266551	GCA_900138395.1
GCF-900141505.1	M. abscessus	massiliense	1167	PAP_E	United Kingdom	CF	respiratory system	Human	Unknown	Bryant et al 2016	1	10107236	403	DCC3a	33	98.7	5.2	ERR473269	PRJEB2779	SAMEA2275629	GCA_900141505.1
GCF-003072425.1	M. abscessus	abscessus	A305	Unknown	China	non-CF	sputum or bronchoalveolar lavage	Human	2016	Ye2019	3	4	382	DCC1	5	99.9	5.2		PRJNA448987	SAMN08931118	GCA_003072425.1
GCF-003071925.1	M. abscessus	abscessus	A213	Unknown	China	non-CF	sputum or bronchoalveolar lavage	Human	2016	Ye2019	3	109/16/3/6/59/88/50/91	427	DCC1	5	100	5.2		PRJNA448987	SAMN08931132	GCA_003071925.1
GCF-003071865.1	M. abscessus	abscessus	G119	Unknown	China	non-CF	sputum or bronchoalveolar lavage	Human	2016	Ye2019	3	109/16/3/6/59/88/50/91	427	DCC1	5	100	5.2		PRJNA448987	SAMN08931133	GCA_003071865.1
GCF-900130465.1	M. abscessus	massiliense	169	Unknown	United Kingdom	Unknown	respiratory system	Human	2001	Commins2023	1	10107236	403	DCC3a	33	98.8	5.2	ERR363405,ERR337815	PRJEB2779	SAMEA2071281	GCA_900130465.1
GCF-900131425.1	M. abscessus	massiliense	257	Unknown	United Kingdom	Unknown	respiratory system	Human	2005	Commins2023	1	null	null	DCC3a	33	98.7	5.2	ERR369257,ERR337818	PRJEB2779	SAMEA2070551	GCA_900131425.1
GCF-000271225.1	M. abscessus	massiliense	5S-0421	Unknown	USA	Unknown	Unknown	Unknown	Unknown	#N/A	80	125	568	#N/A	60	98.4	5.2	SRR350464,SRR350465	PRJNA65187	SAMN00728602	GCA_000271225.1
GCF-000271085.1	M. abscessus	massiliense	5S-0708	Unknown	USA	Unknown	Unknown	Unknown	Unknown	#N/A	80	125	568	#N/A	60	98.6	5.3	SRR350466	PRJNA65189	SAMN00728603	GCA_000271085.1
GCF-000271185.1	M. abscessus	abscessus	6G-0728-S	6G	USA	Unknown	Unknown	Unknown	Unknown	#N/A	3	109/16/3/6/59/88/50/91	422	DCC1	5	99.9	5.3	SRR315393,SRR315394	PRJNA65203	SAMN00672661	GCA_000271185.1
GCF-900135985.1	M. abscessus	massiliense	1113	Unknown	Australia	Unknown	respiratory system	Human	2011	Commins2023	58	80	467	#N/A	72	98.9	4.7	ERR484988	PRJEB2779	SAMEA2275839	GCA_900135985.1
GCF-000270945.1	M. abscessus	massiliense	2B-0107	2B	USA	Unknown	Unknown	Unknown	Unknown	#N/A	1	45901	423	DCC3a	33	98.9	4.8	SRR340135,SRR340136,SRR340137	PRJNA65151	SAMN00714551	GCA_000270945.1
GCF-900131735.1	M. abscessus	massiliense	260	Unknown	United Kingdom	Unknown	respiratory system	Human	2005	Commins2023	1	45901	404	DCC3a	33	98.7	4.8	ERR369260,ERR337821	PRJEB2779	SAMEA2070552	GCA_900131735.1
GCF-900138635.1	M. abscessus	massiliense	aerosol_Sputum_2	Unknown	Australia	Unknown	respiratory system	Human	2015	#N/A	46	66	447	#N/A	52	98.6	4.8	ERR1583701	PRJEB2779	SAMEA4008309	GCA_900138635.1
GCF-900138685.1	M. abscessus	massiliense	aerosol_6	Unknown	Australia	Unknown	respiratory system	Human	2015	#N/A	46	66	447	#N/A	52	98.7	4.8	ERR1583686	PRJEB2779	SAMEA4008294	GCA_900138685.1
GCF-900138615.1	M. abscessus	massiliense	aerosol_18	Unknown	Australia	Unknown	respiratory system	Human	2015	#N/A	46	66	447	#N/A	52	98.7	4.8	ERR1583696	PRJEB2779	SAMEA4008304	GCA_900138615.1
GCF-900131205.1	M. abscessus	massiliense	236	Unknown	United Kingdom	Unknown	respiratory system	Human	2004	Commins2023	1	45901	404	DCC3a	33	98.8	4.8	ERR369236,ERR330901	PRJEB2779	SAMEA2070544	GCA_900131205.1
GCF-000270625.1	M. abscessus	abscessus	4S-0116-S	Unknown	USA	Unknown	Unknown	Unknown	Unknown	#N/A	79	124	566	#N/A	31	99.2	4.8	SRR350361	PRJNA65177	SAMN00728579	GCA_000270625.1
GCF-900132265.1	M. abscessus	massiliense	884	AUS_AU	Australia	Non-CF	respiratory system	Human	2004	Bryant et al 2016	126	179	626	#N/A	59	98.8	4.8	ERR459962	PRJEB2779	SAMEA2259689	GCA_900132265.1
GCF-900131815.1	M. abscessus	massiliense	795	AUS_P	Australia	CF	respiratory system	Human	2005	Bryant et al 2016	1	45901	452	DCC3a	33	98.8	4.9	ERR459806	PRJEB2779	SAMEA2259600	GCA_900131815.1
GCF-900134445.1	M. abscessus	massiliense	958	BIR_Y	United Kingdom	CF	respiratory system	Human	2010	Bryant et al 2016	1	45901	420	DCC3a	33	98.6	4.9	ERR490694	PRJEB2779	SAMEA2275680	GCA_900134445.1
GCF-900131635.1	M. abscessus	massiliense	275	Unknown	United Kingdom	Unknown	respiratory system	Human	2005	Commins2023	1	45901	404	DCC3a	33	98.8	4.9	ERR369275,ERR337836	PRJEB2779	SAMEA2070557	GCA_900131635.1
GCF-900131405.1	M. abscessus	massiliense	274	Unknown	United Kingdom	Unknown	respiratory system	Human	2005	Commins2023	1	45901	404	DCC3a	33	98.8	4.9	ERR369274,ERR337835	PRJEB2779	SAMEA2071361	GCA_900131405.1
GCF-003072285.1	M. abscessus	abscessus	G112	Unknown	China	non-CF	sputum or bronchoalveolar lavage	Human	2016	Ye2019	null	null	null	#N/A	181	99.3	4.9		PRJNA448987	SAMN08931123	GCA_003072285.1
GCF-900134675.1	M. abscessus	abscessus	1122	AUS_AD	Australia	CF	respiratory system	Human	2008	Bryant et al 2016	134	188	637	#N/A	228	99.6	5	ERR494965	PRJEB2779	SAMEA2275848	GCA_900134675.1
GCF-003071695.1	M. abscessus	abscessus	A137	Unknown	China	non-CF	sputum or bronchoalveolar lavage	Human	2016	Ye2019	38	51	580581	DCC4	101	99.3	5		PRJNA448987	SAMN08931149	GCA_003071695.1
GCF-900133735.1	M. abscessus	massiliense	945	BIR_O	United Kingdom	CF	respiratory system	Human	2010	Bryant et al 2016	1	10107236	490	DCC3a	33	98.6	5.1	ERR490684	PRJEB2779	SAMEA2275667	GCA_900133735.1
GCF-015023715.1	M. abscessus	abscessus	JHN_AB_0008_1	JHN_AB_0008	USA	CF	Unknown	Human	Unknown	Bronson2021	3	109/16/3/6/59/88/50/91	435	DCC1	5	99.8	5.1	SRR12574860	PRJNA523365	SAMN11101013	GCA_015023715.1
GCF-015023595.1	M. abscessus	abscessus	JHN_AB_0037_1	JHN_AB_0037	USA	CF	Unknown	Human	Unknown	Bronson2021	3	109/16/3/6/59/88/50/91	null	DCC1	5	99.9	5.2	SRR12574852	PRJNA523365	SAMN11101020	GCA_015023595.1
GCF-900138435.1	M. abscessus	massiliense	1168_15	Unknown	United Kingdom	Unknown	respiratory system	Human	2014	Commins2023	1	10107236	403	DCC3a	33	98.6	5.2	ERR460059	PRJEB2779	SAMEA2266555	GCA_900138435.1
GCF-900138485.1	M. abscessus	massiliense	1168_20	Unknown	United Kingdom	Unknown	respiratory system	Human	2014	Commins2023	1	10107236	403	DCC3a	33	98.6	5.2	ERR460071	PRJEB2779	SAMEA2266568	GCA_900138485.1
GCF-900138315.1	M. abscessus	massiliense	1168_4	Unknown	United Kingdom	Unknown	respiratory system	Human	2014	Commins2023	1	10107236	403	DCC3a	33	98.6	5.2	ERR460048	PRJEB2779	SAMEA2266544	GCA_900138315.1
GCF-900138475.1	M. abscessus	massiliense	1168_19	Unknown	United Kingdom	Unknown	respiratory system	Human	2014	Commins2023	1	10107236	403	DCC3a	33	98.5	5.2	ERR460063	PRJEB2779	SAMEA2266559	GCA_900138475.1
GCF-900131995.1	M. abscessus	massiliense	300	Unknown	United Kingdom	Unknown	respiratory system	Human	2006	#N/A	1	10107236	403	DCC3a	33	98.8	5.2	ERR369300,ERR337861	PRJEB2779	SAMEA2068802	GCA_900131995.1
GCF-003071935.1	M. abscessus	abscessus	A247	Unknown	China	non-CF	sputum or bronchoalveolar lavage	Human	2016	Ye2019	3	109/16/3/6/59/88/50/91	427	DCC1	5	100	5.2		PRJNA448987	SAMN08931124	GCA_003071935.1
GCF-900130675.1	M. abscessus	massiliense	179	Unknown	United Kingdom	Unknown	respiratory system	Human	2001	Commins2023	1	63/64	441	DCC3a	33	98.7	5.2	ERR369179,ERR330844	PRJEB2779	SAMEA2070428	GCA_900130675.1
GCF-900130535.1	M. abscessus	massiliense	177	Unknown	United Kingdom	Unknown	respiratory system	Human	2002	Commins2023	1	62	439	DCC3a	33	98.7	5.2	ERR369177,ERR330842	PRJEB2779	SAMEA2070833	GCA_900130535.1
GCF-900130585.1	M. abscessus	massiliense	184	SMRL_AT	United Kingdom	CF	respiratory system	Human	2002	Bryant et al 2016	1	63/64	null	DCC3a	208	98.7	5.2	ERR369184,ERR330849	PRJEB2779	SAMEA2071286	GCA_900130585.1
GCF-000271025.1	M. abscessus	massiliense	5S-1212	Unknown	USA	Unknown	Unknown	Unknown	Unknown	#N/A	80	125	568	#N/A	60	98.6	5.2	SRR315383,SRR315384	PRJNA65195	SAMN00672656	GCA_000271025.1
GCF-000271205.1	M. abscessus	massiliense	5S-0304	Unknown	USA	Unknown	Unknown	Unknown	Unknown	#N/A	80	125	568	#N/A	60	98.7	5.3	SRR350462	PRJNA65185	SAMN00728601	GCA_000271205.1
GCF-003582785.1	M. abscessus	massiliense	G124	Unknown	China	non-CF	sputum or bronchoalveolar lavage	Human	2017	Ye2019	33	46	null	#N/A	46	98.2	4.7		PRJNA488058	SAMN09917519	GCA_003582785.1
GCF-900138705.1	M. abscessus	massiliense	aerosol_10	Unknown	Australia	Unknown	respiratory system	Human	2015	#N/A	46	66	447	#N/A	52	98.7	4.8	ERR1583689	PRJEB2779	SAMEA4008297	GCA_900138705.1
GCF-900138545.1	M. abscessus	massiliense	aerosol_13	Unknown	Australia	Unknown	respiratory system	Human	2015	#N/A	46	66	447	#N/A	52	98.7	4.8	ERR1583691	PRJEB2779	SAMEA4008299	GCA_900138545.1
GCF-900136405.1	M. abscessus	massiliense	aerosol_Bronch_1	Unknown	Australia	Unknown	respiratory system	Human	2011	#N/A	46	66	447	#N/A	52	98.7	4.8	ERR1583698	PRJEB2779	SAMEA4008306	GCA_900136405.1
GCF-900138585.1	M. abscessus	massiliense	aerosol_19	Unknown	Australia	Unknown	respiratory system	Human	2015	#N/A	46	66	447	#N/A	52	98.7	4.8	ERR1583697	PRJEB2779	SAMEA4008305	GCA_900138585.1
GCF-900138725.1	M. abscessus	massiliense	aerosol_9	Unknown	Australia	Unknown	respiratory system	Human	2015	#N/A	46	66	447	#N/A	52	98.6	4.8	ERR1583688	PRJEB2779	SAMEA4008296	GCA_900138725.1
GCF-900138595.1	M. abscessus	massiliense	aerosol_17	Unknown	Australia	Unknown	respiratory system	Human	2015	#N/A	46	66	447	#N/A	52	98.7	4.8	ERR1583695	PRJEB2779	SAMEA4008303	GCA_900138595.1
GCF-900138655.1	M. abscessus	massiliense	aerosol_24	Unknown	Australia	Unknown	respiratory system	Human	2015	#N/A	46	66	447	#N/A	52	98.6	4.8	ERR1583702	PRJEB2779	SAMEA4008310	GCA_900138655.1
GCF-900131945.1	M. abscessus	massiliense	290	Unknown	United Kingdom	Unknown	respiratory system	Human	2006	#N/A	1	45901	404	DCC3a	33	98.8	4.9	ERR369290,ERR337851	PRJEB2779	SAMEA2070656	GCA_900131945.1
GCF-000271125.1	M. abscessus	abscessus	4S-0303	Unknown	USA	Unknown	Unknown	Unknown	Unknown	#N/A	79	124	566	#N/A	31	99.3	4.9	SRR350366	PRJNA65173	SAMN00728581	GCA_000271125.1
GCF-900137475.1	M. abscessus	massiliense	1049	BIR_Y	United Kingdom	CF	respiratory system	Human	2012	Bryant et al 2016	1	45901	420	DCC3a	33	98.6	4.9	ERR494907	PRJEB2779	SAMEA2275775	GCA_900137475.1
GCF-900137625.1	M. abscessus	massiliense	1066	Unknown	United Kingdom	Unknown	respiratory system	Human	2012	Commins2023	1	null	null	DCC3a	33	98.8	4.9	ERR494923	PRJEB2779	SAMEA2275792	GCA_900137625.1
GCF-900137485.1	M. abscessus	massiliense	1052	LEI_I	United Kingdom	CF	respiratory system	Human	2012	Bryant et al 2016	8	13	475	DCC3b	37	99	4.9	ERR494910	PRJEB2779	SAMEA2275778	GCA_900137485.1
GCF-900130435.1	M. abscessus	massiliense	164	Unknown	United Kingdom	Unknown	respiratory system	Human	2001	Commins2023	1	45901	404	DCC3a	33	98.8	4.9	ERR363400,ERR337810	PRJEB2779	SAMEA2070423	GCA_900130435.1
GCF-900130885.1	M. abscessus	massiliense	211	Unknown	United Kingdom	Unknown	respiratory system	Human	2003	Commins2023	1	45901	404	DCC3a	33	98.8	4.9	ERR369211,ERR330876	PRJEB2779	SAMEA1970107	GCA_900130885.1
GCF-003581725.1	M. abscessus	abscessus	G89	Unknown	China	non-CF	sputum or bronchoalveolar lavage	Human	2017	Ye2019	91	null	null	#N/A	139	99.6	5		PRJNA488058	SAMN09917588	GCA_003581725.1
GCF-003583005.1	M. abscessus	massiliense	G107	Unknown	China	non-CF	sputum or bronchoalveolar lavage	Human	2017	Ye2019	1	45901	null	DCC3a	33	98.8	5		PRJNA488058	SAMN09917507	GCA_003583005.1
GCF-900131025.1	M. abscessus	massiliense	794	AUS_P	Australia	CF	respiratory system	Human	2003	Bryant et al 2016	1	45901	null	DCC3a	33	98.8	5	ERR459805	PRJEB2779	SAMEA2259599	GCA_900131025.1
GCF-900133875.1	M. abscessus	massiliense	1092	AUS_AZ	Australia	Non-CF	respiratory system	Human	2010	Bryant et al 2016	126	179	626	#N/A	59	98.8	5	ERR494944	PRJEB2779	SAMEA2275818	GCA_900133875.1
GCF-900134635.1	M. abscessus	massiliense	1094	AUS_AZ	Australia	Non-CF	respiratory system	Human	2012	Bryant et al 2016	126	179	626	#N/A	59	98.8	5	ERR494946	PRJEB2779	SAMEA2275820	GCA_900134635.1
GCF-900130385.1	M. abscessus	massiliense	158	Unknown	United Kingdom	Unknown	respiratory system	Human	2001	Commins2023	54	76	462	#N/A	57	98.6	5	ERR363394,ERR337804	PRJEB2779	SAMEA2070421	GCA_900130385.1
GCF-900130375.1	M. abscessus	massiliense	155	Unknown	United Kingdom	Unknown	respiratory system	Human	2001	Commins2023	54	76	462	#N/A	57	98.7	5	ERR363391,ERR337801	PRJEB2779	SAMEA2070420	GCA_900130375.1
GCF-003581985.1	M. abscessus	abscessus	G204	Unknown	China	non-CF	sputum or bronchoalveolar lavage	Human	2017	Ye2019	null	null	null	#N/A	20	99.6	5		PRJNA488058	SAMN09917571	GCA_003581985.1
GCF-900141525.1	M. abscessus	abscessus	1136	SWE_A	Sweden	CF	respiratory system	Human	Unknown	Bryant et al 2016	3	109/16/3/6/59/88/50/91	391	DCC1	5	99.8	5.1	ERR484992	PRJEB2779	SAMEA2275862	GCA_900141525.1
GCF-900137795.1	M. abscessus	abscessus	1080	LEI_A	United Kingdom	CF	respiratory system	Human	2012	Bryant et al 2016	3	109/16/3/6/59/88/50/91	null	DCC1	5	99.4	5.2	ERR494936	PRJEB2779	SAMEA2275806	GCA_900137795.1
GCF-003582375.1	M. abscessus	massiliense	G173	Unknown	China	non-CF	sputum or bronchoalveolar lavage	Human	2017	Ye2019	null	null	null	#N/A	214	98.5	5.2		PRJNA488058	SAMN09917547	GCA_003582375.1
GCF-900138365.1	M. abscessus	massiliense	1168_9	Unknown	United Kingdom	Unknown	respiratory system	Human	2014	Commins2023	1	10107236	403	DCC3a	33	98.6	5.2	ERR460053	PRJEB2779	SAMEA2266549	GCA_900138365.1
GCF-900138355.1	M. abscessus	massiliense	1168_7	Unknown	United Kingdom	Unknown	respiratory system	Human	2014	Commins2023	1	10107236	403	DCC3a	33	98.6	5.2	ERR460051	PRJEB2779	SAMEA2266547	GCA_900138355.1
GCF-900138445.1	M. abscessus	massiliense	1168_18	Unknown	United Kingdom	Unknown	respiratory system	Human	2014	Commins2023	1	10107236	403	DCC3a	33	98.6	5.2	ERR460062	PRJEB2779	SAMEA2266558	GCA_900138445.1
GCF-900138415.1	M. abscessus	massiliense	1168_14	Unknown	United Kingdom	Unknown	respiratory system	Human	2014	Commins2023	1	10107236	403	DCC3a	33	98.6	5.2	ERR460058	PRJEB2779	SAMEA2266554	GCA_900138415.1
GCF-900138345.1	M. abscessus	massiliense	1168_5	Unknown	United Kingdom	Unknown	respiratory system	Human	2014	Commins2023	1	10107236	403	DCC3a	33	98.6	5.2	ERR460049	PRJEB2779	SAMEA2266545	GCA_900138345.1
GCF-900133625.1	M. abscessus	bolletii	933	Unknown	United Kingdom	Unknown	respiratory system	Human	2009	Commins2023	49	70	454	#N/A	64	98.6	5.2	ERR490672	PRJEB2779	SAMEA2275655	GCA_900133625.1
GCF-900131385.1	M. abscessus	massiliense	256	Unknown	United Kingdom	Unknown	respiratory system	Human	2004	Commins2023	1	null	null	DCC3a	33	98.7	5.2	ERR369256,ERR337817	PRJEB2779	SAMEA2071356	GCA_900131385.1
GCF-900130905.1	M. abscessus	massiliense	213	Unknown	United Kingdom	Unknown	respiratory system	Human	2004	Commins2023	1	63/64	null	DCC3a	33	98.7	5.2	ERR369213,ERR330878	PRJEB2779	SAMEA2068668	GCA_900130905.1
GCF-000270865.1	M. abscessus	abscessus	6G-0125-S	6G	USA	Unknown	Unknown	Unknown	Unknown	#N/A	3	109/16/3/6/59/88/50/91	422	DCC1	5	99.8	5.3	SRR315389,SRR315390	PRJNA65213	SAMN00672659	GCA_000270865.1
GCF-000270605.1	M. abscessus	abscessus	6G-0728-R	6G	USA	Unknown	Unknown	Unknown	Unknown	#N/A	3	109/16/3/6/59/88/50/91	422	DCC1	5	99.9	5.3	SRR343082,SRR343083,SRR343084	PRJNA65205	SAMN00717269	GCA_000270605.1
GCF-003582345.1	M. abscessus	abscessus	G176	Unknown	China	non-CF	sputum or bronchoalveolar lavage	Human	2017	Ye2019	110	155	603	#N/A	117	99.7	4.7		PRJNA488058	SAMN09917549	GCA_003582345.1
GCF-000270765.1	M. abscessus	massiliense	2B-0307	2B	USA	Unknown	Unknown	Unknown	Unknown	#N/A	1	45901	423	DCC3a	33	98.8	4.8	SRR315351,SRR315352	PRJNA65157	SAMN00672641	GCA_000270765.1
GCF-000270805.1	M. abscessus	massiliense	2B-0912-R	2B	USA	Unknown	Unknown	Unknown	Unknown	#N/A	1	45901	423	DCC3a	33	98.8	4.8	SRR315357,SRR315358	PRJNA65153	SAMN00672643	GCA_000270805.1
GCF-000270925.1	M. abscessus	massiliense	2B-1231	2B	USA	Unknown	Unknown	Unknown	Unknown	#N/A	1	45901	423	DCC3a	33	98.9	4.8	SRR315359,SRR315360	PRJNA65149	SAMN00672644	GCA_000270925.1
GCF-900138155.1	M. abscessus	massiliense	1140	KIN_A	United Kingdom	Non-CF	respiratory system	Human	2013	Bryant et al 2016	143	210	null	#N/A	102	98.9	4.8	ERR484993	PRJEB2779	SAMEA2275866	GCA_900138155.1
GCF-900138165.1	M. abscessus	massiliense	1141	KIN_A	United Kingdom	Non-CF	respiratory system	Human	2013	Bryant et al 2016	143	210	null	#N/A	102	98.9	4.8	ERR484994	PRJEB2779	SAMEA2275867	GCA_900138165.1
GCF-900138555.1	M. abscessus	massiliense	aerosol_14	Unknown	Australia	Unknown	respiratory system	Human	2015	#N/A	46	66	447	#N/A	52	98.6	4.8	ERR1583692	PRJEB2779	SAMEA4008300	GCA_900138555.1
GCF-900138515.1	M. abscessus	massiliense	aerosol_1	Unknown	Australia	Unknown	respiratory system	Human	2015	#N/A	46	66	447	#N/A	52	98.6	4.8	ERR1583682	PRJEB2779	SAMEA4008290	GCA_900138515.1
GCF-900136425.1	M. abscessus	massiliense	aerosol_Bronch_2	Unknown	Australia	Unknown	respiratory system	Human	2011	#N/A	46	66	447	#N/A	52	98.7	4.8	ERR1583699	PRJEB2779	SAMEA4008307	GCA_900136425.1
GCF-900132075.1	M. abscessus	massiliense	307	Unknown	United Kingdom	Unknown	respiratory system	Human	2006	Commins2023	1	45901	404	DCC3a	33	98.8	4.8	ERR369307,ERR337868	PRJEB2779	SAMEA2071371	GCA_900132075.1
GCF-900132895.1	M. abscessus	massiliense	798	AUS_P	Australia	CF	respiratory system	Human	2008	Bryant et al 2016	1	45901	452	DCC3a	33	98.8	4.9	ERR459809	PRJEB2779	SAMEA2259603	GCA_900132895.1
GCF-900134075.1	M. abscessus	massiliense	396	SMRL_BI	United Kingdom	CF	respiratory system	Human	2009	Bryant et al 2016	1	45901	486	DCC3a	33	98.8	4.9	ERR374092,ERR351973	PRJEB2779	SAMEA2068968	GCA_900134075.1
GCF-900136275.1	M. abscessus	massiliense	1012	BIR_R	United Kingdom	CF	respiratory system	Human	2011	Bryant et al 2016	8	13	475	DCC3b	37	99	4.9	ERR494873	PRJEB2779	SAMEA2275738	GCA_900136275.1
GCF-900136195.1	M. abscessus	massiliense	1001	BIR_R	United Kingdom	CF	respiratory system	Human	2011	Bryant et al 2016	8	13	475	DCC3b	37	99.1	4.9	ERR494865	PRJEB2779	SAMEA2275727	GCA_900136195.1
GCF-900131665.1	M. abscessus	abscessus	280	Unknown	United Kingdom	Unknown	respiratory system	Human	2005	Commins2023	null	null	null	#N/A	126	99.7	4.9	ERR369280,ERR337841	PRJEB2779	SAMEA2071363	GCA_900131665.1
GCF-015023845.1	M. abscessus	massiliense	JHN_AB_0019_1	JHN_AB_0019	USA	non-CF	Unknown	Human	Unknown	Bronson2021	2	116/2/161	354	DCC7	42	98.6	4.9	SRR12574870	PRJNA523365	SAMN11101002	GCA_015023845.1
GCF-900137325.1	M. abscessus	abscessus	1027	Unknown	United Kingdom	Unknown	respiratory system	Human	2012	Commins2023	23	34	388740	#N/A	97	99.2	4.9	ERR494887	PRJEB2779	SAMEA2275753	GCA_900137325.1
GCF-003582435.1	M. abscessus	abscessus	G164	Unknown	China	non-CF	sputum or bronchoalveolar lavage	Human	2017	Ye2019	87	133	579	#N/A	34	99.5	4.9		PRJNA488058	SAMN09917544	GCA_003582435.1
GCF-900132815.1	M. abscessus	massiliense	346	SMRL_AY	United Kingdom	Non-CF	respiratory system	Human	2008	Bryant et al 2016	1	45901	null	DCC3a	33	98.8	4.9	ERR343180,ERR374042	PRJEB2779	SAMEA2071446	GCA_900132815.1
GCF-003582965.1	M. abscessus	abscessus	G109	Unknown	China	non-CF	sputum or bronchoalveolar lavage	Human	2017	Ye2019	95	null	null	#N/A	19	99.7	5		PRJNA488058	SAMN09917509	GCA_003582965.1
GCF-003582605.1	M. abscessus	abscessus	G140	Unknown	China	non-CF	sputum or bronchoalveolar lavage	Human	2017	Ye2019	34	157	604	#N/A	28	99.4	5		PRJNA488058	SAMN09917532	GCA_003582605.1
GCF-900133195.1	M. abscessus	massiliense	1091	AUS_AZ	Australia	Non-CF	respiratory system	Human	2010	Bryant et al 2016	126	179	626	#N/A	59	98.8	5	ERR494943	PRJEB2779	SAMEA2275817	GCA_900133195.1
GCF-900139655.1	M. abscessus	massiliense	156	Unknown	United Kingdom	Unknown	respiratory system	Human	2001	Commins2023	54	76	462	#N/A	57	98.6	5	ERR363392,ERR337802	PRJEB2779	SAMEA2070826	GCA_900139655.1
GCF-900130365.1	M. abscessus	massiliense	154	Unknown	United Kingdom	Unknown	respiratory system	Human	2001	#N/A	54	76	462	#N/A	57	98.7	5	ERR363390,ERR337800	PRJEB2779	SAMEA2071249	GCA_900130365.1
GCF-003582115.1	M. abscessus	abscessus	G193	Unknown	China	non-CF	sputum or bronchoalveolar lavage	Human	2017	Ye2019	null	null	null	#N/A	155	99.8	5.1		PRJNA488058	SAMN09917564	GCA_003582115.1
GCF-900134575.1	M. abscessus	massiliense	971	BIR_O	United Kingdom	CF	respiratory system	Human	2010	Bryant et al 2016	1	10107236	490	DCC3a	33	98.5	5.1	ERR494837	PRJEB2779	SAMEA2275697	GCA_900134575.1
GCF-900138375.1	M. abscessus	massiliense	1168_10	Unknown	United Kingdom	Unknown	respiratory system	Human	2014	Commins2023	1	10107236	403	DCC3a	33	98.5	5.2	ERR460054	PRJEB2779	SAMEA2266550	GCA_900138375.1
GCF-900138385.1	M. abscessus	massiliense	1168_8	Unknown	United Kingdom	Unknown	respiratory system	Human	2014	Commins2023	1	10107236	403	DCC3a	33	98.6	5.2	ERR460052	PRJEB2779	SAMEA2266548	GCA_900138385.1
GCF-900138465.1	M. abscessus	massiliense	1168_16	Unknown	United Kingdom	Unknown	respiratory system	Human	2014	Commins2023	1	10107236	403	DCC3a	33	98.5	5.2	ERR460060	PRJEB2779	SAMEA2266556	GCA_900138465.1
GCF-900138085.1	M. abscessus	massiliense	842	AUS_AH	Australia	CF	respiratory system	Human	2011	Bryant et al 2016	1	10107236	503722	DCC3a	33	98.8	5.2	ERR459927	PRJEB2779	SAMEA2259647	GCA_900138085.1
GCF-900133635.1	M. abscessus	bolletii	934	Unknown	United Kingdom	Unknown	respiratory system	Human	2009	Commins2023	49	70	454	#N/A	64	98.5	5.2	ERR490673	PRJEB2779	SAMEA2275656	GCA_900133635.1
GCF-900131695.1	M. abscessus	massiliense	284	Unknown	United Kingdom	Unknown	respiratory system	Human	2006	Commins2023	1	63/64	456	DCC3a	33	98.7	5.2	ERR369284,ERR337845	PRJEB2779	SAMEA2070655	GCA_900131695.1
GCF-900130795.1	M. abscessus	massiliense	200	Unknown	United Kingdom	Unknown	respiratory system	Human	2003	Commins2023	1	63/64	442	DCC3a	33	98.7	5.2	ERR369200,ERR330865	PRJEB2779	SAMEA2070435	GCA_900130795.1
GCF-003581785.1	M. abscessus	abscessus	G82	Unknown	China	non-CF	sputum or bronchoalveolar lavage	Human	2017	Ye2019	3	109/16/3/6/59/88/50/91	427	DCC1	5	100	5.3		PRJNA488058	SAMN09917584	GCA_003581785.1
GCF-900132275.1	M. abscessus	massiliense	840	AUS_AF	Australia	CF	respiratory system	Human	2010	Bryant et al 2016	127	180	627	#N/A	73	98.6	4.7	ERR459926	PRJEB2779	SAMEA2259645	GCA_900132275.1
GCF-900131515.1	M. abscessus	massiliense	837	AUS_AF	Australia	CF	respiratory system	Human	2008	Bryant et al 2016	127	180	627	#N/A	73	98.8	4.7	ERR459923	PRJEB2779	SAMEA2259642	GCA_900131515.1
GCF-900140545.1	M. abscessus	abscessus	591	UNC_CA	USA	Non-CF	respiratory system	Human	Unknown	Bryant et al 2016	150	221	null	#N/A	94	99.8	4.8	ERR373961	PRJEB2779	SAMEA2158095	GCA_900140545.1
GCF-900135835.1	M. abscessus	massiliense	856	AUS_AM	Australia	Non-CF	respiratory system	Human	2006	Bryant et al 2016	126	null	null	#N/A	59	98.6	4.8	ERR459940	PRJEB2779	SAMEA2259661	GCA_900135835.1
GCF-900135735.1	M. abscessus	massiliense	825	AUS_AB	Australia	CF	respiratory system	Human	2011	Bryant et al 2016	46	66	447	#N/A	52	98.6	4.8	ERR459831	PRJEB2779	SAMEA2259630	GCA_900135735.1
GCF-900131065.1	M. abscessus	massiliense	220	Unknown	United Kingdom	Unknown	respiratory system	Human	2004	Commins2023	1	45901	404	DCC3a	33	98.8	4.8	ERR369220,ERR330885	PRJEB2779	SAMEA2071296	GCA_900131065.1
GCF-900139925.1	M. abscessus	abscessus	531	DEN_AA	Denmark	CF	respiratory system	Human	Unknown	Bryant et al 2016	147	215	672	#N/A	174	99.6	4.8	ERR363448,ERR363501	PRJEB2779	SAMEA2161018	GCA_900139925.1
GCF-900131535.1	M. abscessus	massiliense	883	AUS_AU	Australia	Non-CF	respiratory system	Human	2006	Bryant et al 2016	126	179	626	#N/A	59	98.8	4.8	ERR459961	PRJEB2779	SAMEA2259688	GCA_900131535.1
GCF-900133025.1	M. abscessus	massiliense	885	AUS_AU	Australia	Non-CF	respiratory system	Human	2007	Bryant et al 2016	126	179	626	#N/A	59	98.7	4.8	ERR459963	PRJEB2779	SAMEA2259690	GCA_900133025.1
GCF-000270745.2	M. abscessus	abscessus	4S-0206	Unknown	USA	Unknown	Unknown	Unknown	Unknown	#N/A	79	124	566	#N/A	31	99.2	4.8	SRR350364	PRJNA65175	SAMN00728580	GCA_000270745.2
GCF-900131905.1	M. abscessus	massiliense	292	Unknown	United Kingdom	Unknown	respiratory system	Human	2006	#N/A	1	45901	404	DCC3a	33	98.8	4.9	ERR369292,ERR337853	PRJEB2779	SAMEA2071367	GCA_900131905.1
GCF-003582905.1	M. abscessus	abscessus	G111	Unknown	China	non-CF	sputum or bronchoalveolar lavage	Human	2017	Ye2019	148	217	674	#N/A	86	99.6	4.9		PRJNA488058	SAMN09917511	GCA_003582905.1
GCF-900140175.1	M. abscessus	bolletii	523	Unknown	Denmark	Unknown	respiratory system	Human	Unknown	#N/A	null	null	null	#N/A	203	98.7	4.9	ERR369143	PRJEB2779	SAMEA2148691	GCA_900140175.1
GCF-900136635.1	M. abscessus	massiliense	84	Unknown	United Kingdom	Unknown	respiratory system	Human	2012	#N/A	2	116/2/161	458	DCC7	42	98.7	4.9	ERR363320,ERR330834	PRJEB2779	SAMEA2070706	GCA_900136635.1
GCF-002800585.1	M. abscessus	abscessus	A197	China_abscessus_38	China	non-CF	Sputum or lavage	Human	Between 2012-2015	Li2017	31	null	null	#N/A	123	99.3	4.9		PRJNA398137	SAMN07501878	GCA_002800585.1
GCF-015023925.1	M. abscessus	abscessus	JHN_AB_0006_4	JHN_AB_0006	USA	CF	Unknown	Human	Unknown	Bronson2021	10	48	409	#N/A	3	99.1	4.9	SRR12574874	PRJNA523365	SAMN11100998	GCA_015023925.1
GCF-900133775.1	M. abscessus	abscessus	944	LEI_G	United Kingdom	CF	respiratory system	Human	2010	Bryant et al 2016	88	134	638	#N/A	34	99.4	4.9	ERR490683	PRJEB2779	SAMEA2275666	GCA_900133775.1
GCF-900139095.1	M. abscessus	massiliense	609	UNC_BF	USA	CF	respiratory system	Human	Unknown	Bryant et al 2016	1	45901	null	DCC3a	33	98.9	4.9	ERR349272,ERR349306	PRJEB2779	SAMEA2158812	GCA_900139095.1
GCF-900140055.1	M. abscessus	bolletii	511	Unknown	Denmark	Unknown	respiratory system	Human	Unknown	#N/A	null	null	null	#N/A	160	98.6	4.9	ERR369134	PRJEB2779	SAMEA2153565	GCA_900140055.1
GCF-002802075.1	M. abscessus	abscessus	A137	China_abscessus_37	China	non-CF	Sputum or lavage	Human	Between 2012-2015	Li2017	96	138	586	#N/A	43	99.4	4.9		PRJNA398137	SAMN07501875	GCA_002802075.1
GCF-900139815.1	M. abscessus	abscessus	608	UNC_G	USA	CF	respiratory system	Human	Unknown	Bryant et al 2016	124	220	677	#N/A	187	99.6	5	ERR363432,ERR363485	PRJEB2779	SAMEA2152657	GCA_900139815.1
GCF-900139675.1	M. abscessus	abscessus	706	UNC_BZ	USA	Non-CF	respiratory system	Human	Unknown	Bryant et al 2016	null	null	null	#N/A	94	99.8	5	ERR363407,ERR363460	PRJEB2779	SAMEA2157401	GCA_900139675.1
GCF-900132635.1	M. abscessus	massiliense	1117	AUS_AZ	Australia	Non-CF	respiratory system	Human	2010	Bryant et al 2016	126	179	626	#N/A	59	98.8	5	ERR494960	PRJEB2779	SAMEA2275843	GCA_900132635.1
GCF-900134655.1	M. abscessus	massiliense	1093	AUS_AZ	Australia	Non-CF	respiratory system	Human	2010	Bryant et al 2016	126	179	626	#N/A	59	98.6	5	ERR494945	PRJEB2779	SAMEA2275819	GCA_900134655.1
GCF-900131265.1	M. abscessus	massiliense	241	Unknown	United Kingdom	Unknown	respiratory system	Human	2004	#N/A	54	76	462	#N/A	57	98.7	5	ERR369241,ERR330906	PRJEB2779	SAMEA2071303	GCA_900131265.1
GCF-003583065.1	M. abscessus	abscessus	G104	Unknown	China	non-CF	sputum or bronchoalveolar lavage	Human	2017	Ye2019	95	null	null	#N/A	19	99.6	5.1		PRJNA488058	SAMN09917504	GCA_003583065.1
GCF-015024085.1	M. abscessus	abscessus	JHN_AB_19977	JHN_AB_19977	USA	non-CF	Unknown	Human	Unknown	Bronson2021	3	109/16/3/6/59/88/50/91	394	DCC1	5	99.9	5.1	SRR12574876	PRJNA523365	SAMN11100986	GCA_015024085.1
GCF-900139645.1	M. abscessus	massiliense	93	Unknown	Ireland	Unknown	respiratory system	Human	2012	Commins2023	44	201	652	DCC6	39	98.9	5.1	ERR363329,ERR337739	PRJEB2779	SAMEA2070709	GCA_900139645.1
GCF-900132085.1	M. abscessus	massiliense	308	Unknown	United Kingdom	Unknown	respiratory system	Human	2006	Commins2023	1	10107236	438	DCC3a	33	98.8	5.1	ERR369308,ERR337869	PRJEB2779	SAMEA2070662	GCA_900132085.1
GCF-900138405.1	M. abscessus	massiliense	1168_13	Unknown	United Kingdom	Unknown	respiratory system	Human	2014	Commins2023	1	10107236	403	DCC3a	33	98.6	5.2	ERR460057	PRJEB2779	SAMEA2266553	GCA_900138405.1
GCF-900134155.1	M. abscessus	abscessus	779	HOL_A	Netherlands	CF	respiratory system	Human	2010	Bryant et al 2016	3	109/16/3/6/59/88/50/91	385410471501	DCC1	5	99.8	5.2	ERR459794	PRJEB2779	SAMEA2259584	GCA_900134155.1
GCF-015024035.1	M. abscessus	abscessus	JHN_AB_0001_1A	JHN_AB_0001	USA	non-CF	Unknown	Human	Unknown	Bronson2021	131	185	null	#N/A	51	99.3	5.2	SRR12574848	PRJNA523365	SAMN11100994	GCA_015024035.1
GCF-900131325.1	M. abscessus	massiliense	249	Unknown	United Kingdom	Unknown	respiratory system	Human	2004	#N/A	1	72	null	DCC3a	33	98.7	5.2	ERR369249,ERR330914	PRJEB2779	SAMEA2068677	GCA_900131325.1
GCF-900130855.1	M. abscessus	massiliense	208	Unknown	United Kingdom	Unknown	respiratory system	Human	2003	Commins2023	1	63/64	441	DCC3a	33	98.7	5.2	ERR369208,ERR330873	PRJEB2779	SAMEA2071293	GCA_900130855.1
GCF-900130825.1	M. abscessus	massiliense	203	Unknown	United Kingdom	Unknown	respiratory system	Human	2001	Commins2023	1	63/64	443	DCC3a	33	98.7	5.2	ERR369203,ERR330868	PRJEB2779	SAMEA2070533	GCA_900130825.1
GCF-002142865.1	M. abscessus	abscessus	FLAC014	Unknown	USA	Unknown	Unknown	Human	2013	Caverly2016	3	4	355	DCC1	5	99.9	5.2	SRR5483265	PRJNA315990	SAMN06806042	GCA_002142865.1
GCF-900135695.1	M. abscessus	massiliense	791	Unknown	Australia	Unknown	respiratory system	Human	2011	Commins2023	58	80	467	#N/A	72	98.8	4.7	ERR459802	PRJEB2779	SAMEA2259596	GCA_900135695.1
GCF-900131545.1	M. abscessus	massiliense	838	AUS_AF	Australia	CF	respiratory system	Human	2010	Bryant et al 2016	127	180	627	#N/A	73	98.8	4.7	ERR459924	PRJEB2779	SAMEA2259643	GCA_900131545.1
GCF-002799715.1	M. abscessus	massiliense	A484	China_massiliense13	China	non-CF	Sputum or lavage	Human	Between 2012-2015	Li2017	1	45901	null	DCC3a	33	98.3	4.7		PRJNA398137	SAMN07501941	GCA_002799715.1
GCF-900139155.1	M. abscessus	abscessus	674	UNC_AF	USA	CF	respiratory system	Human	Unknown	Bryant et al 2016	152	224	681	#N/A	193	99.7	4.8	ERR349283,ERR349317	PRJEB2779	SAMEA2152739	GCA_900139155.1
GCF-900132555.1	M. abscessus	abscessus	880	AUS_AT	Australia	Non-CF	respiratory system	Human	2006	Bryant et al 2016	129	182	630	#N/A	85	99.5	4.8	ERR459958	PRJEB2779	SAMEA2259685	GCA_900132555.1
GCF-900135665.1	M. abscessus	abscessus	758	AUS_G	Australia	CF	respiratory system	Human	2011	Bryant et al 2016	60	82	470	#N/A	262	99.7	4.8	ERR459774	PRJEB2779	SAMEA2259563	GCA_900135665.1
GCF-900138525.1	M. abscessus	massiliense	aerosol_Sputum_1	Unknown	Australia	Unknown	respiratory system	Human	2014	#N/A	46	66	447	#N/A	52	98.7	4.8	ERR1583700	PRJEB2779	SAMEA4008308	GCA_900138525.1
GCF-900131725.1	M. abscessus	massiliense	287	Unknown	United Kingdom	Unknown	respiratory system	Human	2006	Commins2023	1	45901	404	DCC3a	33	98.8	4.8	ERR369287,ERR337848	PRJEB2779	SAMEA1966485	GCA_900131725.1
GCF-900132765.1	M. abscessus	bolletii	366	Unknown	United Kingdom	Unknown	respiratory system	Human	2009	Commins2023	null	null	null	#N/A	200	98.8	4.8	ERR343200,ERR374062	PRJEB2779	SAMEA2068958	GCA_900132765.1
GCF-003580125.1	M. abscessus	abscessus	G99	Unknown	China	non-CF	sputum or bronchoalveolar lavage	Human	2017	Ye2019	38	51	580581	DCC4	101	99.3	4.9		PRJNA488058	SAMN09917593	GCA_003580125.1
GCF-003582845.1	M. abscessus	abscessus	G120	Unknown	China	non-CF	sputum or bronchoalveolar lavage	Human	2017	Ye2019	38	51	580581	DCC4	101	99.3	4.9		PRJNA488058	SAMN09917516	GCA_003582845.1
GCF-900131235.1	M. abscessus	massiliense	238	Unknown	United Kingdom	Unknown	respiratory system	Human	2004	Commins2023	1	45901	404	DCC3a	33	98.8	4.9	ERR369238,ERR330903	PRJEB2779	SAMEA2071302	GCA_900131235.1
GCF-900134185.1	M. abscessus	abscessus	766	AUS_I	Australia	CF	respiratory system	Human	2010	Bryant et al 2016	124	176	623	#N/A	187	99.3	4.9	ERR459781	PRJEB2779	SAMEA2259571	GCA_900134185.1
GCF-900136025.1	M. abscessus	massiliense	983	BIR_Y	United Kingdom	CF	respiratory system	Human	2011	Bryant et al 2016	1	45901	420	DCC3a	33	98.8	4.9	ERR494848	PRJEB2779	SAMEA2275709	GCA_900136025.1
GCF-900131805.1	M. abscessus	abscessus	762	AUS_I	Australia	CF	respiratory system	Human	2005	Bryant et al 2016	124	176	623	#N/A	187	99.4	4.9	ERR459778	PRJEB2779	SAMEA2259567	GCA_900131805.1
GCF-003072165.1	M. abscessus	massiliense	G77	Unknown	China	non-CF	sputum or bronchoalveolar lavage	Human	2016	Ye2019	8	13	567600575576	DCC3b	37	98.9	4.9		PRJNA448987	SAMN08931130	GCA_003072165.1
GCF-900137295.1	M. abscessus	massiliense	1021	BIR_R	United Kingdom	CF	respiratory system	Human	2012	Bryant et al 2016	8	13	475	DCC3b	37	99	4.9	ERR494882	PRJEB2779	SAMEA2275747	GCA_900137295.1
GCF-900133765.1	M. abscessus	massiliense	947	Unknown	United Kingdom	Unknown	respiratory system	Human	2010	Commins2023	1	45901	420	DCC3a	33	98.7	4.9	ERR490686	PRJEB2779	SAMEA2275669	GCA_900133765.1
GCF-900141425.1	M. abscessus	massiliense	899	SVH_R	Ireland	CF	respiratory system	Human	2005	Bryant et al 2016	1	45901	null	DCC3a	33	98.7	4.9	ERR459972	PRJEB2779	SAMEA2259704	GCA_900141425.1
GCF-003581885.1	M. abscessus	abscessus	G70	Unknown	China	non-CF	sputum or bronchoalveolar lavage	Human	2017	Ye2019	87	133	579	#N/A	34	99.6	4.9		PRJNA488058	SAMN09917576	GCA_003581885.1
GCF-900132025.1	M. abscessus	massiliense	301	Unknown	United Kingdom	Unknown	respiratory system	Human	2005	Commins2023	123	174	621	#N/A	56	98.2	4.9	ERR369301,ERR337862	PRJEB2779	SAMEA2071370	GCA_900132025.1
GCF-900132475.1	M. abscessus	massiliense	335	Unknown	United Kingdom	Unknown	respiratory system	Human	2007	#N/A	123	174	621	#N/A	56	98.2	4.9	ERR369335,ERR337896	PRJEB2779	SAMEA2070671	GCA_900132475.1
GCF-900131835.1	M. abscessus	bolletii	796	Unknown	Australia	Unknown	respiratory system	Human	2005	Commins2023	61	83	472	#N/A	110	98.4	4.9	ERR459807	PRJEB2779	SAMEA2259601	GCA_900131835.1
GCF-900137075.1	M. abscessus	abscessus	834	AUS_AD	Australia	CF	respiratory system	Human	2012	Bryant et al 2016	134	188	637	#N/A	228	99.6	5	ERR459920	PRJEB2779	SAMEA2259639	GCA_900137075.1
GCF-900134215.1	M. abscessus	abscessus	830	AUS_AD	Australia	CF	respiratory system	Human	2010	Bryant et al 2016	134	188	637	#N/A	228	99.6	5	ERR459836	PRJEB2779	SAMEA2259635	GCA_900134215.1
GCF-003581895.1	M. abscessus	abscessus	G216	Unknown	China	non-CF	sputum or bronchoalveolar lavage	Human	2017	Ye2019	34	null	null	#N/A	28	99.6	5		PRJNA488058	SAMN09917575	GCA_003581895.1
GCF-900139585.1	M. abscessus	massiliense	132	Unknown	United Kingdom	Unknown	respiratory system	Human	Unknown	#N/A	44	239/68	449	DCC6	39	98.9	5	ERR363368,ERR337778	PRJEB2779	SAMEA2070820	GCA_900139585.1
GCF-900139755.1	M. abscessus	massiliense	535	DEN_W	Denmark	CF	respiratory system	Human	Unknown	Bryant et al 2016	8	13	null	DCC3b	37	99.1	5	ERR363424,ERR363477	PRJEB2779	SAMEA2144384	GCA_900139755.1
GCF-900140615.1	M. abscessus	abscessus	600	UNC_T	USA	CF	respiratory system	Human	Unknown	Bryant et al 2016	3	109/16/3/6/59/88/50/91	433	DCC1	5	100	5	ERR373967	PRJEB2779	SAMEA2148323	GCA_900140615.1
GCF-900139625.1	M. abscessus	massiliense	152	Unknown	United Kingdom	Unknown	respiratory system	Human	2001	Commins2023	54	76	462	#N/A	57	98.6	5	ERR363388,ERR337798	PRJEB2779	SAMEA2070419	GCA_900139625.1
GCF-900138115.1	M. abscessus	abscessus	1159	STH_I	United Kingdom	CF	respiratory system	Human	2013	Bryant et al 2016	3	109/16/3/6/59/88/50/91	null	DCC1	5	99.2	5	ERR484961	PRJEB2779	SAMEA2275885	GCA_900138115.1
GCF-900134645.1	M. abscessus	abscessus	1090	AUS_AY	Australia	Non-CF	respiratory system	Human	2009	Bryant et al 2016	3	109/16/3/6/59/88/50/91	488	DCC1	5	99.9	5.1	ERR494942	PRJEB2779	SAMEA2275816	GCA_900134645.1
GCF-900134365.1	M. abscessus	abscessus	1089	AUS_AY	Australia	Non-CF	respiratory system	Human	2010	Bryant et al 2016	3	109/16/3/6/59/88/50/91	488	DCC1	5	99.9	5.1	ERR484981	PRJEB2779	SAMEA2275815	GCA_900134365.1
GCF-900134785.1	M. abscessus	bolletii	449	Unknown	United Kingdom	Unknown	respiratory system	Human	2011	Commins2023	55	77	464	#N/A	76	98.1	5.1	ERR374145,ERR340515	PRJEB2779	SAMEA2070897	GCA_900134785.1
GCF-003580165.1	M. abscessus	abscessus	G90	Unknown	China	non-CF	sputum or bronchoalveolar lavage	Human	2017	Ye2019	94	149	595	#N/A	20	99.7	5.1		PRJNA488058	SAMN09917589	GCA_003580165.1
GCF-900141395.1	M. abscessus	abscessus	898	SVH_A	Ireland	CF	respiratory system	Human	Unknown	Bryant et al 2016	3	109/16/3/6/59/88/50/91	null	DCC1	5	100	5.1	ERR459971	PRJEB2779	SAMEA2259703	GCA_900141395.1
GCF-900130635.1	M. abscessus	massiliense	187	Unknown	United Kingdom	Unknown	respiratory system	Human	2002	#N/A	1	10107236	438	DCC3a	33	98.8	5.1	ERR369187,ERR330852	PRJEB2779	SAMEA2071287	GCA_900130635.1
GCF-900140305.1	M. abscessus	massiliense	726	PAP_A	United Kingdom	Unknown	Ambiguous	Human	Unknown	Bryant et al 2016	1	10107236	403	DCC3a	33	98.7	5.2	ERR369168	PRJEB2779	SAMEA1968959	GCA_900140305.1
GCF-900138425.1	M. abscessus	massiliense	1168_12	Unknown	United Kingdom	Unknown	respiratory system	Human	2014	Commins2023	1	10107236	403	DCC3a	33	98.6	5.2	ERR460056	PRJEB2779	SAMEA2266552	GCA_900138425.1
GCF-900130545.1	M. abscessus	massiliense	755	AUS_D	Australia	CF	respiratory system	Human	2001	Bryant et al 2016	1	10107236	503722	DCC3a	33	98.7	5.2	ERR459771	PRJEB2779	SAMEA2259560	GCA_900130545.1
GCF-900130275.1	M. abscessus	massiliense	145	Unknown	United Kingdom	Unknown	respiratory system	Human	2001	Commins2023	1	10107236	403	DCC3a	33	98.7	5.2	ERR363381,ERR337791	PRJEB2779	SAMEA2071246	GCA_900130275.1
GCF-900131895.1	M. abscessus	massiliense	289	Unknown	United Kingdom	Unknown	respiratory system	Human	2006	Commins2023	1	72	null	DCC3a	33	98.7	5.2	ERR369289,ERR337850	PRJEB2779	SAMEA2071366	GCA_900131895.1
GCF-900130805.1	M. abscessus	massiliense	201	Unknown	United Kingdom	Unknown	respiratory system	Human	2003	Commins2023	1	63/64	442	DCC3a	33	98.7	5.2	ERR369201,ERR330866	PRJEB2779	SAMEA2068664	GCA_900130805.1
GCF-900130325.1	M. abscessus	massiliense	149	Unknown	United Kingdom	Unknown	respiratory system	Human	2001	Commins2023	1	10107236	403	DCC3a	33	98.8	5.2	ERR363385,ERR337795	PRJEB2779	SAMEA2070418	GCA_900130325.1
GCF-900130755.1	M. abscessus	massiliense	193	Unknown	United Kingdom	Unknown	respiratory system	Human	2001	Commins2023	1	63/64	441	DCC3a	33	98.7	5.2	ERR369193,ERR330858	PRJEB2779	SAMEA2071289	GCA_900130755.1
GCF-900136785.1	M. abscessus	massiliense	123	Unknown	United Kingdom	Unknown	respiratory system	Human	2012	Commins2023	80	203	654	#N/A	60	98.7	5.5	ERR363359,ERR337769	PRJEB2779	SAMEA2070817	GCA_900136785.1
GCF-000270785.1	M. abscessus	massiliense	2B-0912-S	2B	USA	Unknown	Unknown	Unknown	Unknown	#N/A	1	45901	423	DCC3a	33	98.8	4.8	SRR341224,SRR341225,SRR341226	PRJNA65155	SAMN00715106	GCA_000270785.1
GCF-900133595.1	M. abscessus	massiliense	886	AUS_AU	Australia	Non-CF	respiratory system	Human	2009	Bryant et al 2016	126	179	626	#N/A	59	98.8	4.8	ERR459964	PRJEB2779	SAMEA2259691	GCA_900133595.1
GCF-900132515.1	M. abscessus	abscessus	764	AUS_I	Australia	CF	respiratory system	Human	2007	Bryant et al 2016	124	176	623	#N/A	187	99.5	4.9	ERR459780	PRJEB2779	SAMEA2259569	GCA_900132515.1
GCF-900133645.1	M. abscessus	abscessus	936	LEI_G	United Kingdom	CF	respiratory system	Human	2009	Bryant et al 2016	88	134	638	#N/A	34	99.4	4.9	ERR490675	PRJEB2779	SAMEA2275658	GCA_900133645.1
GCF-900133585.1	M. abscessus	massiliense	869	AUS_AP	Australia	Non-CF	respiratory system	Human	2011	Bryant et al 2016	125	178	625	#N/A	54	98.5	4.9	ERR459950	PRJEB2779	SAMEA2259674	GCA_900133585.1
GCF-900131505.1	M. abscessus	massiliense	860	AUS_AP	Australia	Non-CF	respiratory system	Human	2012	Bryant et al 2016	125	178	625	#N/A	54	98.6	4.9	ERR459942	PRJEB2779	SAMEA2259665	GCA_900131505.1
GCF-900130765.1	M. abscessus	massiliense	197	Unknown	United Kingdom	Unknown	respiratory system	Human	2003	#N/A	123	174	621	#N/A	56	98.1	4.9	ERR369197,ERR330862	PRJEB2779	SAMEA2070434	GCA_900130765.1
GCF-900137895.1	M. abscessus	abscessus	1129	BIR_L	United Kingdom	CF	respiratory system	Human	2012	Bryant et al 2016	38	null	null	DCC4	101	99.3	4.9	ERR494970	PRJEB2779	SAMEA2275855	GCA_900137895.1
GCF-900139545.1	M. abscessus	bolletii	135	Unknown	United Kingdom	Unknown	respiratory system	Human	Unknown	#N/A	146	213	669	#N/A	93	98.7	5	ERR363371,ERR337781	PRJEB2779	SAMEA2070821	GCA_900139545.1
GCF-900134545.1	M. abscessus	massiliense	969	BIR_Q	United Kingdom	CF	respiratory system	Human	2010	Bryant et al 2016	1	87	484	DCC3a	33	98.7	5	ERR490704	PRJEB2779	SAMEA2275695	GCA_900134545.1
GCF-900133185.1	M. abscessus	massiliense	922	BIR_Q	United Kingdom	CF	respiratory system	Human	2008	Bryant et al 2016	1	87	484	DCC3a	33	98.7	5	ERR490667	PRJEB2779	SAMEA2275644	GCA_900133185.1
GCF-900133825.1	M. abscessus	massiliense	928	BIR_Q	United Kingdom	CF	respiratory system	Human	2009	Bryant et al 2016	1	87	484	DCC3a	33	98.7	5	ERR494833	PRJEB2779	SAMEA2275650	GCA_900133825.1
GCF-900135675.1	M. abscessus	abscessus	759	AUS_H	Australia	CF	respiratory system	Human	2011	Bryant et al 2016	null	null	null	#N/A	49	99.4	5	ERR459775	PRJEB2779	SAMEA2259564	GCA_900135675.1
GCF-017175195.1	M. abscessus	massiliense	GD02	GD02	United Kingdom	Unknown	Unknown	Human	2017	#N/A	1	null	null	DCC3a	33	98.9	5		PRJNA669041	SAMN16581372	GCA_017175195.1
GCF-900134495.1	M. abscessus	massiliense	967	RHS_M	United Kingdom	CF	respiratory system	Human	2010	Bryant et al 2016	123	174	621	#N/A	56	98.3	5	ERR490702	PRJEB2779	SAMEA2275693	GCA_900134495.1
GCF-900130345.1	M. abscessus	massiliense	151	Unknown	United Kingdom	Unknown	respiratory system	Human	2001	Commins2023	54	76	462	#N/A	57	98.6	5	ERR363387,ERR337797	PRJEB2779	SAMEA2071248	GCA_900130345.1
GCF-900131225.1	M. abscessus	massiliense	237	Unknown	United Kingdom	Unknown	respiratory system	Human	2001	Commins2023	54	76	462	#N/A	57	98.7	5	ERR369237,ERR330902	PRJEB2779	SAMEA2068674	GCA_900131225.1
GCF-900136625.1	M. abscessus	abscessus	31	Unknown	United Kingdom	Unknown	respiratory system	Human	2011	Commins2023	null	null	null	#N/A	170	98.6	5	ERR363267,ERR330781	PRJEB2779	SAMEA2071184	GCA_900136625.1
GCF-900133555.1	M. abscessus	abscessus	853	AUS_AL	Australia	Non-CF	respiratory system	Human	2005	Bryant et al 2016	3	109/16/3/6/59/88/50/91	482	DCC1	5	99.6	5	ERR459937	PRJEB2779	SAMEA2259658	GCA_900133555.1
GCF-015024115.1	M. abscessus	massiliense	JHN_AB_0002_1	JHN_AB_0002	USA	non-CF	Unknown	Human	Unknown	Bronson2021	2	116/2/161	574	DCC7	42	98.6	5.1	SRR12574875	PRJNA523365	SAMN11100987	GCA_015024115.1
GCF-900130625.1	M. abscessus	massiliense	186	Unknown	United Kingdom	Unknown	respiratory system	Human	2002	#N/A	1	10107236	438	DCC3a	33	98.8	5.1	ERR369186,ERR330851	PRJEB2779	SAMEA2070836	GCA_900130625.1
GCF-001217165.1	M. abscessus	massiliense	PAP074	PAP_030	United Kingdom	CF	sputum	Human	2010	#N/A	1	10107236	403	DCC3a	33	98.7	5.2	ERR115038	PRJEB2779	SAMEA1464842	GCA_001217165.1
GCF-900136155.1	M. abscessus	abscessus	993	RHS_O	United Kingdom	CF	respiratory system	Human	2011	Bryant et al 2016	3	109/16/3/6/59/88/50/91	493	DCC1	5	99.9	5.2	ERR494857	PRJEB2779	SAMEA2275719	GCA_900136155.1
GCF-900138805.1	M. abscessus	massiliense	471	RBL_B	United Kingdom	CF	respiratory system	Human	Unknown	Bryant et al 2016	44	201	778	DCC6	39	98.9	5.2	ERR374167,ERR340537	PRJEB2779	SAMEA2069148	GCA_900138805.1
GCF-900130945.1	M. abscessus	massiliense	219	Unknown	United Kingdom	Unknown	respiratory system	Human	2004	Commins2023	1	63/64	443	DCC3a	33	98.7	5.2	ERR369219,ERR330884	PRJEB2779	SAMEA1971196	GCA_900130945.1
GCF-000271005.1	M. abscessus	massiliense	5S-0817	Unknown	USA	Unknown	Unknown	Unknown	Unknown	#N/A	80	125	568	#N/A	60	98.6	5.2	SRR315379,SRR315380	PRJNA65199	SAMN00672654	GCA_000271005.1
GCF-000270725.1	M. abscessus	abscessus	3A-0930-S	3A	USA	Unknown	Unknown	Unknown	Unknown	#N/A	3	29/57/60	421	DCC1	5	99.9	5.2	SRR315375,SRR315376	PRJNA65167	SAMN00672652	GCA_000270725.1
GCF-000270965.1	M. abscessus	massiliense	5S-0921	Unknown	USA	Unknown	Unknown	Unknown	Unknown	#N/A	80	125	568	#N/A	60	98.5	5.3	SRR315391,SRR315392	PRJNA65193	SAMN00672660	GCA_000270965.1
GCF-000270705.1	M. abscessus	abscessus	3A-0731	3A	USA	Unknown	Unknown	Unknown	Unknown	#N/A	3	29/57/60	421	DCC1	5	97.2	5.4	SRR315371,SRR315372	PRJNA65165	SAMN00672649	GCA_000270705.1
GCF-900131865.1	M. abscessus	massiliense	839	AUS_AF	Australia	CF	respiratory system	Human	2010	Bryant et al 2016	127	180	627	#N/A	73	98.8	4.7	ERR459925	PRJEB2779	SAMEA2259644	GCA_900131865.1
GCF-002801785.1	M. abscessus	massiliense	A254	China_massiliense32	China	non-CF	Sputum or lavage	Human	Between 2012-2015	Li2017	null	null	null	#N/A	133	98.9	4.7		PRJNA398137	SAMN07501929	GCA_002801785.1
GCF-900132625.1	M. abscessus	abscessus	1087	AUS_AX	Australia	Non-CF	respiratory system	Human	2007	Bryant et al 2016	121	177	624	#N/A	217	99.6	4.8	ERR484979	PRJEB2779	SAMEA2275813	GCA_900132625.1
GCF-003581765.1	M. abscessus	abscessus	G84	Unknown	China	non-CF	sputum or bronchoalveolar lavage	Human	2017	Ye2019	108	null	null	#N/A	298	99.3	4.8		PRJNA488058	SAMN09917585	GCA_003581765.1
GCF-900138675.1	M. abscessus	massiliense	aerosol_4	Unknown	Australia	Unknown	respiratory system	Human	2015	#N/A	46	66	447	#N/A	52	98.6	4.8	ERR1583684	PRJEB2779	SAMEA4008292	GCA_900138675.1
GCF-002800025.1	M. abscessus	massiliense	4070	China_massiliense7	China	non-CF	Sputum or lavage	Human	Between 2012-2015	Li2017	8	13	567600575576	DCC3b	37	99.1	4.8		PRJNA398137	SAMN07501918	GCA_002800025.1
GCF-900141475.1	M. abscessus	massiliense	1164	SMRL_DA	United Kingdom	CF	respiratory system	Human	Unknown	Bryant et al 2016	123	174	null	#N/A	56	98.4	4.8	ERR484957	PRJEB2779	SAMEA2275890	GCA_900141475.1
GCF-003582825.1	M. abscessus	abscessus	G121	Unknown	China	non-CF	sputum or bronchoalveolar lavage	Human	2017	Ye2019	38	51	580581	DCC4	101	99.3	4.9		PRJNA488058	SAMN09917517	GCA_003582825.1
GCF-900140135.1	M. abscessus	bolletii	516	Unknown	Denmark	Unknown	respiratory system	Human	Unknown	#N/A	61	83	null	#N/A	110	98.7	4.9	ERR369137	PRJEB2779	SAMEA2149450	GCA_900140135.1
GCF-002802725.1	M. abscessus	abscessus	1701	China_abscessus58	China	non-CF	Sputum or lavage	Human	Between 2012-2015	Li2017	102	null	null	#N/A	267	99.3	4.9		PRJNA398137	SAMN07501803	GCA_002802725.1
GCF-900133235.1	M. abscessus	massiliense	368	SMRL_CA	United Kingdom	?	respiratory system	Human	2009	Bryant et al 2016	39	null	null	#N/A	190	98.8	4.9	ERR343202,ERR374064	PRJEB2779	SAMEA2070774	GCA_900133235.1
GCF-900131445.1	M. abscessus	abscessus	760	AUS_I	Australia	CF	respiratory system	Human	2004	Bryant et al 2016	124	176	623	#N/A	187	99.6	4.9	ERR459776	PRJEB2779	SAMEA2259565	GCA_900131445.1
GCF-900136955.1	M. abscessus	abscessus	768	AUS_I	Australia	CF	respiratory system	Human	2012	Bryant et al 2016	124	176	623	#N/A	187	99.5	4.9	ERR459783	PRJEB2779	SAMEA2259573	GCA_900136955.1
GCF-900135685.1	M. abscessus	abscessus	767	AUS_I	Australia	CF	respiratory system	Human	2011	Bryant et al 2016	124	176	623	#N/A	187	99.4	4.9	ERR459782	PRJEB2779	SAMEA2259572	GCA_900135685.1
GCF-001213305.1	M. abscessus	bolletii	PAP015	#N/A	United Kingdom	Unknown	sputum	Human	2008	#N/A	40	55	688	#N/A	58	98.6	4.9	ERR114979	PRJEB2779	SAMEA1464838	GCA_001213305.1
GCF-000270885.1	M. abscessus	massiliense	1S-153-0915	Public_massiliense2	USA	Unknown	Unknown	Unknown	Unknown	#N/A	8	13	567600575576	DCC3b	37	99.1	4.9	SRR343073,SRR343074,SRR343075	PRJNA65143	SAMN00714442	GCA_000270885.1
GCF-900131615.1	M. abscessus	massiliense	276	Unknown	United Kingdom	Unknown	respiratory system	Human	2005	Commins2023	1	45901	404	DCC3a	33	98.8	4.9	ERR369276,ERR337837	PRJEB2779	SAMEA2068794	GCA_900131615.1
GCF-900132065.1	M. abscessus	massiliense	306	Unknown	United Kingdom	Unknown	respiratory system	Human	2006	Commins2023	1	45901	404	DCC3a	33	98.8	4.9	ERR369306,ERR337867	PRJEB2779	SAMEA2068804	GCA_900132065.1
GCF-900140755.1	M. abscessus	massiliense	618	UNC_CR	USA	Non-CF	respiratory system	Human	Unknown	Bryant et al 2016	null	null	null	#N/A	119	98.5	4.9	ERR373979	PRJEB2779	SAMEA2155514	GCA_900140755.1
GCF-900130715.1	M. abscessus	massiliense	792	AUS_P	Australia	CF	respiratory system	Human	2002	Bryant et al 2016	1	45901	452	DCC3a	33	98.6	4.9	ERR459803	PRJEB2779	SAMEA2259597	GCA_900130715.1
GCF-900132125.1	M. abscessus	massiliense	312	Unknown	United Kingdom	Unknown	respiratory system	Human	2006	Commins2023	123	174	621	#N/A	56	98.2	4.9	ERR369312,ERR337873	PRJEB2779	SAMEA2068806	GCA_900132125.1
GCF-900137065.1	M. abscessus	abscessus	822	AUS_Z	Australia	CF	respiratory system	Human	2010	Bryant et al 2016	128	181	629	#N/A	70	99.6	4.9	ERR459852	PRJEB2779	SAMEA2259627	GCA_900137065.1
GCF-900138795.1	M. abscessus	massiliense	474	RBL_E	United Kingdom	CF	respiratory system	Human	Unknown	Bryant et al 2016	123	174	621	#N/A	56	98.4	4.9	ERR374170,ERR340540	PRJEB2779	SAMEA2069149	GCA_900138795.1
GCF-900134865.1	M. abscessus	massiliense	451	SMRL_CB	United Kingdom	?	respiratory system	Human	2011	Bryant et al 2016	1	45901	null	DCC3a	33	98.9	5	ERR374147,ERR340517	PRJEB2779	SAMEA2071556	GCA_900134865.1
GCF-900140475.1	M. abscessus	abscessus	580	UNC_G	USA	CF	respiratory system	Human	Unknown	Bryant et al 2016	124	220	677	#N/A	187	99.6	5	ERR373954	PRJEB2779	SAMEA2158058	GCA_900140475.1
GCF-900133275.1	M. abscessus	abscessus	372	SMRL_BD	United Kingdom	?	respiratory system	Human	2009	Bryant et al 2016	119	171	616	#N/A	55	99.4	5	ERR343206,ERR374068	PRJEB2779	SAMEA2068960	GCA_900133275.1
GCF-900140815.1	M. abscessus	abscessus	629	UNC_AB	USA	CF	respiratory system	Human	Unknown	Bryant et al 2016	null	null	null	#N/A	125	99.6	5	ERR373986	PRJEB2779	SAMEA2156366	GCA_900140815.1
GCF-900139635.1	M. abscessus	bolletii	138	Unknown	United Kingdom	Unknown	respiratory system	Human	Unknown	#N/A	146	213	669	#N/A	93	98.6	5	ERR363374,ERR337784	PRJEB2779	SAMEA2070822	GCA_900139635.1
GCF-900139525.1	M. abscessus	massiliense	130	Unknown	United Kingdom	Unknown	respiratory system	Human	Unknown	#N/A	44	239/68	449	DCC6	39	98.8	5	ERR363366,ERR337776	PRJEB2779	SAMEA2071242	GCA_900139525.1
GCF-900136395.1	M. abscessus	massiliense	1126	Unknown	United Kingdom	Unknown	respiratory system	Human	2012	Commins2023	1	87	484	DCC3a	33	98.7	5	ERR494968	PRJEB2779	SAMEA2275852	GCA_900136395.1
GCF-003072365.1	M. abscessus	abscessus	206	Unknown	China	non-CF	sputum or bronchoalveolar lavage	Human	2016	Ye2019	34	103	589	#N/A	28	99.7	5		PRJNA448987	SAMN08931117	GCA_003072365.1
GCF-900133815.1	M. abscessus	abscessus	929	RHS_I	United Kingdom	CF	respiratory system	Human	2009	Bryant et al 2016	133	187	636	#N/A	43	99.4	5	ERR494834	PRJEB2779	SAMEA2275651	GCA_900133815.1
GCF-900133605.1	M. abscessus	massiliense	932	Unknown	United Kingdom	Unknown	respiratory system	Human	2009	#N/A	44	239/68	449	DCC6	39	98.6	5	ERR484964	PRJEB2779	SAMEA2275654	GCA_900133605.1
GCF-900131305.1	M. abscessus	massiliense	246	Unknown	United Kingdom	Unknown	respiratory system	Human	2004	#N/A	54	76	462	#N/A	57	98.7	5	ERR369246,ERR330911	PRJEB2779	SAMEA1967325	GCA_900131305.1
GCF-900137015.1	M. abscessus	abscessus	827	AUS_AC	Australia	CF	respiratory system	Human	2012	Bryant et al 2016	134	null	null	#N/A	228	99.3	5	ERR459833	PRJEB2779	SAMEA2259632	GCA_900137015.1
GCF-900130355.1	M. abscessus	massiliense	153	Unknown	United Kingdom	Unknown	respiratory system	Human	2001	Commins2023	54	76	462	#N/A	57	98.7	5	ERR363389,ERR337799	PRJEB2779	SAMEA2070825	GCA_900130355.1
GCF-900135805.1	M. abscessus	abscessus	855	AUS_AL	Australia	Non-CF	respiratory system	Human	2006	Bryant et al 2016	3	109/16/3/6/59/88/50/91	482	DCC1	5	99.7	5	ERR459939	PRJEB2779	SAMEA2259660	GCA_900135805.1
GCF-900139125.1	M. abscessus	abscessus	656	UNC_I	USA	CF	respiratory system	Human	Unknown	Bryant et al 2016	3	109/16/3/6/59/88/50/91	433	DCC1	5	99.9	5.1	ERR349278,ERR349312	PRJEB2779	SAMEA2142729	GCA_900139125.1
GCF-900139895.1	M. abscessus	abscessus	627	UNC_M	USA	CF	respiratory system	Human	Unknown	Bryant et al 2016	3	109/16/3/6/59/88/50/91	433	DCC1	5	100	5.1	ERR363441,ERR363494	PRJEB2779	SAMEA2148863	GCA_900139895.1
GCF-900138045.1	M. abscessus	abscessus	1144	BTL_F	United Kingdom	Non-CF	respiratory system	Human	2013	Bryant et al 2016	142	209	663	#N/A	105	99.2	5.1	ERR484948	PRJEB2779	SAMEA2275870	GCA_900138045.1
GCF-900139145.1	M. abscessus	massiliense	659	Unknown	USA	Unknown	respiratory system	Human	Unknown	#N/A	2	116/2/161	671	DCC7	42	98.6	5.1	ERR349279,ERR349313	PRJEB2779	SAMEA2156007	GCA_900139145.1
GCF-900139725.1	M. abscessus	abscessus	718	UNC_AI	USA	CF	respiratory system	Human	2012	Bryant et al 2016	3	109/16/3/6/59/88/50/91	433	DCC1	5	100	5.1	ERR363419,ERR363472	PRJEB2779	SAMEA1968765	GCA_900139725.1
GCF-900137005.1	M. abscessus	abscessus	811	AUS_V	Australia	CF	respiratory system	Human	2012	Bryant et al 2016	3	109/16/3/6/59/88/50/91	719	DCC1	5	99.9	5.1	ERR459822	PRJEB2779	SAMEA2259616	GCA_900137005.1
GCF-900136755.1	M. abscessus	massiliense	115	Unknown	United Kingdom	Unknown	respiratory system	Human	2012	Commins2023	44	201	652	DCC6	39	98.8	5.1	ERR363351,ERR337761	PRJEB2779	SAMEA2071237	GCA_900136755.1
GCF-900131915.1	M. abscessus	abscessus	291	Unknown	United Kingdom	Unknown	respiratory system	Human	2006	Commins2023	3	109/16/3/6/59/88/50/91	391	DCC1	5	100	5.1	ERR369291,ERR337852	PRJEB2779	SAMEA2068799	GCA_900131915.1
GCF-900136725.1	M. abscessus	massiliense	112	Unknown	United Kingdom	Unknown	respiratory system	Human	2012	Commins2023	44	201	652	DCC6	39	98.9	5.1	ERR363348,ERR337758	PRJEB2779	SAMEA2071236	GCA_900136725.1
GCF-900136715.1	M. abscessus	massiliense	113	Unknown	United Kingdom	Unknown	respiratory system	Human	2012	Commins2023	44	201	652	DCC6	39	98.9	5.1	ERR363349,ERR337759	PRJEB2779	SAMEA2070304	GCA_900136715.1
GCF-900131645.1	M. abscessus	abscessus	277	Unknown	United Kingdom	Unknown	respiratory system	Human	2005	Commins2023	null	null	null	#N/A	125	99.7	5.1	ERR369277,ERR337838	PRJEB2779	SAMEA2071362	GCA_900131645.1
GCF-000270645.1	M. abscessus	abscessus	6G-0212	6G	USA	Unknown	Unknown	Unknown	Unknown	#N/A	3	109/16/3/6/59/88/50/91	422	DCC1	5	99.9	5.1	SRR315385,SRR315386	PRJNA65209	SAMN00672657	GCA_000270645.1
GCF-900137245.1	M. abscessus	massiliense	1127	BIR_H	United Kingdom	CF	respiratory system	Human	2012	Bryant et al 2016	1	10107236	403	DCC3a	33	98.7	5.2	ERR484990	PRJEB2779	SAMEA2275853	GCA_900137245.1
GCF-900140865.1	M. abscessus	massiliense	637	UNC_BT	USA	CF	respiratory system	Human	Unknown	Bryant et al 2016	8	null	null	DCC3b	37	99.1	5.2	ERR373992	PRJEB2779	SAMEA2144096	GCA_900140865.1
GCF-900139175.1	M. abscessus	abscessus	676	UNC_AT	USA	CF	respiratory system	Human	Unknown	Bryant et al 2016	3	4	519	DCC1	5	99.8	5.2	ERR349285,ERR349319	PRJEB2779	SAMEA2160979	GCA_900139175.1
GCF-900133845.1	M. abscessus	abscessus	397	SMRL_CY	United Kingdom	CF	respiratory system	Human	2010	Bryant et al 2016	3	109/16/3/6/59/88/50/91	476	DCC1	5	99.8	5.2	ERR343226,ERR374093	PRJEB2779	SAMEA2071538	GCA_900133845.1
GCF-900134695.1	M. abscessus	abscessus	426	SMRL_X	United Kingdom	?	respiratory system	Human	2011	Bryant et al 2016	3	109/16/3/6/59/88/50/91	385410471501	DCC1	5	100	5.2	ERR374122,ERR340492	PRJEB2779	SAMEA2069133	GCA_900134695.1
GCF-900137125.1	M. abscessus	abscessus	1081	RHS_X	United Kingdom	CF	respiratory system	Human	2012	Bryant et al 2016	3	109/16/3/6/59/88/50/91	385410471501	DCC1	5	99.7	5.2	ERR484958	PRJEB2779	SAMEA2275807	GCA_900137125.1
GCF-900134375.1	M. abscessus	abscessus	1109	AUS_B	Australia	CF	respiratory system	Human	2010	Bryant et al 2016	3	109/16/3/6/59/88/50/91	489	DCC1	5	99.9	5.2	ERR484984	PRJEB2779	SAMEA2275835	GCA_900134375.1
GCF-001213205.1	M. abscessus	abscessus	PAP001	PAP_018	United Kingdom	CF	sputum	Human	2008	Commins2023	3	109/16/3/6/59/88/50/91	416	DCC1	5	99.9	5.3	ERR114965	PRJEB2779	SAMEA1464973	GCA_001213205.1
GCF-000270565.1	M. abscessus	abscessus	3A-0930-R	3A	USA	Unknown	Unknown	Unknown	Unknown	#N/A	3	29/57/60	421	DCC1	5	99.7	5.3	SRR350224,SRR350225	PRJNA65169	SAMN00728496	GCA_000270565.1
GCF-000270825.1	M. abscessus	abscessus	3A-0119-R	3A	USA	Unknown	Unknown	Unknown	Unknown	#N/A	3	29/57/60	421	DCC1	5	99.7	5.3	SRR350220,SRR350221	PRJNA65171	SAMN00728494	GCA_000270825.1
GCF-900137865.1	M. abscessus	abscessus	1034	BIR_P	United Kingdom	CF	respiratory system	Human	2012	Bryant et al 2016	3	109/16/3/6/59/88/50/91	496	DCC1	5	99.8	5.3	ERR494893	PRJEB2779	SAMEA2275760	GCA_900137865.1
GCF-000271065.1	M. abscessus	massiliense	5S-0422	Unknown	USA	Unknown	Unknown	Unknown	Unknown	#N/A	80	125	568	#N/A	60	97.8	5.3	SRR315377,SRR315378	PRJNA65191	SAMN00672653	GCA_000271065.1
GCF-002801365.1	M. abscessus	abscessus	5465	China_abscessus62	China	non-CF	Sputum or lavage	Human	Between 2012-2015	Li2017	108	273	761	#N/A	132	99.5	4.6		PRJNA398137	SAMN07501806	GCA_002801365.1
GCF-900140885.1	M. abscessus	abscessus	636	UNC_AH	USA	CF	respiratory system	Human	Unknown	Bryant et al 2016	null	null	null	#N/A	194	99.6	4.8	ERR373991	PRJEB2779	SAMEA2156037	GCA_900140885.1
GCF-900132545.1	M. abscessus	abscessus	881	AUS_AT	Australia	Non-CF	respiratory system	Human	2008	Bryant et al 2016	129	182	630	#N/A	85	99.5	4.8	ERR459959	PRJEB2779	SAMEA2259686	GCA_900132545.1
GCF-900132185.1	M. abscessus	massiliense	788	Unknown	Australia	Unknown	respiratory system	Human	2006	Commins2023	58	80	467	#N/A	72	98.7	4.8	ERR459799	PRJEB2779	SAMEA2259593	GCA_900132185.1
GCF-002802765.1	M. abscessus	abscessus	22	China_abscessus59	China	non-CF	Sputum or lavage	Human	Between 2012-2015	Li2017	102	null	null	#N/A	267	99.3	4.8		PRJNA398137	SAMN07501800	GCA_002802765.1
GCF-001214225.1	M. abscessus	bolletii	PAP160	PRJEB2779_3	United Kingdom	Unknown	sputum	Human	2010	Commins2023	40	null	null	#N/A	196	96.7	4.8	ERR119097	PRJEB2779	SAMEA1317717	GCA_001214225.1
GCF-900135755.1	M. abscessus	massiliense	812	AUS_W	Australia	CF	respiratory system	Human	2011	Bryant et al 2016	125	178	661	#N/A	54	98.7	4.8	ERR459823	PRJEB2779	SAMEA2259617	GCA_900135755.1
GCF-900131525.1	M. abscessus	massiliense	882	AUS_AU	Australia	Non-CF	respiratory system	Human	2009	Bryant et al 2016	126	179	626	#N/A	59	98.8	4.8	ERR459960	PRJEB2779	SAMEA2259687	GCA_900131525.1
GCF-001214105.1	M. abscessus	bolletii	PAP065	PRJEB2779_3	United Kingdom	Unknown	sputum	Human	2009	Commins2023	40	null	null	#N/A	58	98.4	4.8	ERR115029	PRJEB2779	SAMEA1464943	GCA_001214105.1
GCF-001213445.1	M. abscessus	bolletii	PAP038	PRJEB2779_3	United Kingdom	Unknown	sputum	Human	2008	Commins2023	40	null	null	#N/A	58	98.5	4.9	ERR115002	PRJEB2779	SAMEA1464949	GCA_001213445.1
GCF-900140415.1	M. abscessus	abscessus	329	Unknown	United Kingdom	Unknown	respiratory system	Human	2007	Commins2023	null	null	null	#N/A	136	99.7	4.9	ERR369329,ERR337890	PRJEB2779	SAMEA2070669	GCA_900140415.1
GCF-900131825.1	M. abscessus	abscessus	763	AUS_I	Australia	CF	respiratory system	Human	2005	Bryant et al 2016	124	176	623	#N/A	187	99.6	4.9	ERR459779	PRJEB2779	SAMEA2259568	GCA_900131825.1
GCF-900132665.1	M. abscessus	abscessus	355	SMRL_I	United Kingdom	?	respiratory system	Human	2008	Bryant et al 2016	null	null	null	#N/A	145	99.6	4.9	ERR343189,ERR374051	PRJEB2779	SAMEA2071449	GCA_900132665.1
GCF-001213985.1	M. abscessus	bolletii	PAP014	PRJEB2779_3	United Kingdom	Unknown	sputum	Human	2008	Commins2023	40	55	419	#N/A	58	98.7	4.9	ERR114978	PRJEB2779	SAMEA1464863	GCA_001213985.1
GCF-900135155.1	M. abscessus	abscessus	20	Unknown	United Kingdom	Unknown	respiratory system	Human	2011	Commins2023	23	34	388740	#N/A	97	99.3	4.9	ERR363256,ERR330770	PRJEB2779	SAMEA2070157	GCA_900135155.1
GCF-900132245.1	M. abscessus	massiliense	866	AUS_AP	Australia	Non-CF	respiratory system	Human	2012	Bryant et al 2016	125	178	625	#N/A	54	98.7	4.9	ERR459948	PRJEB2779	SAMEA2259671	GCA_900132245.1
GCF-900131875.1	M. abscessus	massiliense	862	AUS_AP	Australia	Non-CF	respiratory system	Human	2008	Bryant et al 2016	125	178	625	#N/A	54	98.7	4.9	ERR459944	PRJEB2779	SAMEA2259667	GCA_900131875.1
GCF-900138895.1	M. abscessus	abscessus	484	RBL_O	United Kingdom	CF	respiratory system	Human	Unknown	Bryant et al 2016	88	134	638	#N/A	34	99.4	4.9	ERR374180,ERR340550	PRJEB2779	SAMEA2071619	GCA_900138895.1
GCF-900137505.1	M. abscessus	abscessus	1053	LEI_D	United Kingdom	CF	respiratory system	Human	2012	Bryant et al 2016	135	189	639	#N/A	48	99.6	4.9	ERR494911	PRJEB2779	SAMEA2275779	GCA_900137505.1
GCF-900132715.1	M. abscessus	bolletii	342	Unknown	United Kingdom	Unknown	respiratory system	Human	2008	Commins2023	47	69	450	#N/A	61	98.8	5	ERR343176,ERR374038	PRJEB2779	SAMEA2068816	GCA_900132715.1
GCF-900139605.1	M. abscessus	massiliense	139	Unknown	United Kingdom	Unknown	respiratory system	Human	2012	Commins2023	44	239/68	449	DCC6	39	98.9	5	ERR363375,ERR337785	PRJEB2779	SAMEA1966274	GCA_900139605.1
GCF-003071765.1	M. abscessus	abscessus	G148	Unknown	China	non-CF	sputum or bronchoalveolar lavage	Human	2016	Ye2019	106	146	593	#N/A	275	99.5	5		PRJNA448987	SAMN08931145	GCA_003071765.1
GCF-003582625.1	M. abscessus	abscessus	G139	Unknown	China	non-CF	sputum or bronchoalveolar lavage	Human	2017	Ye2019	34	157	604	#N/A	28	99.3	5		PRJNA488058	SAMN09917531	GCA_003582625.1
GCF-900130335.1	M. abscessus	massiliense	150	Unknown	United Kingdom	Unknown	respiratory system	Human	2001	#N/A	54	76	462	#N/A	57	98.6	5	ERR363386,ERR337796	PRJEB2779	SAMEA2070824	GCA_900130335.1
GCF-900130305.1	M. abscessus	massiliense	147	Unknown	United Kingdom	Unknown	respiratory system	Human	2001	Commins2023	54	76	462	#N/A	57	98.6	5	ERR363383,ERR337793	PRJEB2779	SAMEA1971044	GCA_900130305.1
GCF-900139055.1	M. abscessus	abscessus	599	UNC_S	USA	CF	respiratory system	Human	Unknown	Bryant et al 2016	144	223	680	#N/A	184	99.8	5.1	ERR349271,ERR349305	PRJEB2779	SAMEA2143481	GCA_900139055.1
GCF-900140585.1	M. abscessus	massiliense	598	UNC_CP	USA	Non-CF	respiratory system	Human	Unknown	Bryant et al 2016	2	116/2/161	null	DCC7	42	98.6	5.1	ERR373966	PRJEB2779	SAMEA2163444	GCA_900140585.1
GCF-900140285.1	M. abscessus	abscessus	683	UNC_M	USA	CF	respiratory system	Human	Unknown	Bryant et al 2016	3	109/16/3/6/59/88/50/91	433	DCC1	5	100	5.1	ERR369166	PRJEB2779	SAMEA2163394	GCA_900140285.1
GCF-900139025.1	M. abscessus	abscessus	582	UNC_I	USA	CF	respiratory system	Human	Unknown	Bryant et al 2016	3	109/16/3/6/59/88/50/91	433	DCC1	5	99.9	5.1	ERR349268,ERR349302	PRJEB2779	SAMEA2162277	GCA_900139025.1
GCF-900139255.1	M. abscessus	abscessus	703	UNC_BB	USA	CF	respiratory system	Human	Unknown	Bryant et al 2016	3	109/16/3/6/59/88/50/91	null	DCC1	5	100	5.1	ERR349290,ERR349324	PRJEB2779	SAMEA1963842	GCA_900139255.1
GCF-900140045.1	M. abscessus	abscessus	583	UNC_J	USA	CF	respiratory system	Human	Unknown	Bryant et al 2016	3	109/16/3/6/59/88/50/91	433	DCC1	5	100	5.1	ERR363412,ERR363465	PRJEB2779	SAMEA2154147	GCA_900140045.1
GCF-900139035.1	M. abscessus	abscessus	588	UNC_N	USA	CF	respiratory system	Human	Unknown	Bryant et al 2016	3	92	null	DCC1	5	99.8	5.1	ERR349269,ERR349303	PRJEB2779	SAMEA2156659	GCA_900139035.1
GCF-900132385.1	M. abscessus	massiliense	326	Unknown	United Kingdom	Unknown	respiratory system	Human	2007	Commins2023	1	10107236	403	DCC3a	33	98.7	5.1	ERR369326,ERR337887	PRJEB2779	SAMEA2070668	GCA_900132385.1
GCF-900132395.1	M. abscessus	massiliense	325	Unknown	United Kingdom	Unknown	respiratory system	Human	2007	Commins2023	1	10107236	403	DCC3a	33	98.7	5.1	ERR369325,ERR337886	PRJEB2779	SAMEA2071439	GCA_900132395.1
GCF-900132655.1	M. abscessus	abscessus	353	SMRL_CL	United Kingdom	?	respiratory system	Human	2008	Bryant et al 2016	3	109/16/3/6/59/88/50/91	391	DCC1	5	100	5.1	ERR343187,ERR374049	PRJEB2779	SAMEA2070770	GCA_900132655.1
GCF-900134885.1	M. abscessus	massiliense	428	SMRL_CK	United Kingdom	Non-CF	respiratory system	Human	2011	Bryant et al 2016	44	201	652	DCC6	39	98.9	5.1	ERR374124,ERR340494	PRJEB2779	SAMEA2070890	GCA_900134885.1
GCF-001215645.1	M. abscessus	massiliense	PAP086	PAP_007	United Kingdom	CF	sputum	Human	2010	#N/A	1	10107236	403	DCC3a	33	98.7	5.2	ERR115050	PRJEB2779	SAMEA1464954	GCA_001215645.1
GCF-900138455.1	M. abscessus	massiliense	1168_17	Unknown	United Kingdom	Unknown	respiratory system	Human	2014	Commins2023	1	10107236	403	DCC3a	33	98.6	5.2	ERR460061	PRJEB2779	SAMEA2266557	GCA_900138455.1
GCF-001216005.1	M. abscessus	massiliense	PAP087	PAP_024	United Kingdom	CF	sputum	Human	2010	#N/A	1	10107236	403	DCC3a	33	98.7	5.2	ERR115051	PRJEB2779	SAMEA1464936	GCA_001216005.1
GCF-001216045.1	M. abscessus	massiliense	PAP137	PAP_024	United Kingdom	CF	sputum	Human	2009	#N/A	1	10107236	403	DCC3a	33	98.7	5.2	ERR115101	PRJEB2779	SAMEA1464837	GCA_001216045.1
GCF-900137925.1	M. abscessus	abscessus	508	AHL_J	United Kingdom	CF	respiratory system	Human	2012	Bryant et al 2016	3	109/16/3/6/59/88/50/91	385410471501	DCC1	5	100	5.2	ERR374204,ERR340573	PRJEB2779	SAMEA2071626	GCA_900137925.1
GCF-900135465.1	M. abscessus	abscessus	64	Unknown	United Kingdom	Unknown	respiratory system	Human	2011	Commins2023	3	109/16/3/6/59/88/50/91	493	DCC1	5	99.9	5.2	ERR363300,ERR330814	PRJEB2779	SAMEA1964620	GCA_900135465.1
GCF-900135505.1	M. abscessus	abscessus	69	Unknown	United Kingdom	Unknown	respiratory system	Human	2011	Commins2023	3	109/16/3/6/59/88/50/91	493	DCC1	5	99.9	5.2	ERR363305,ERR330819	PRJEB2779	SAMEA2070701	GCA_900135505.1
GCF-900135415.1	M. abscessus	abscessus	62	Unknown	United Kingdom	Unknown	respiratory system	Human	2011	Commins2023	3	109/16/3/6/59/88/50/91	493	DCC1	5	99.9	5.2	ERR363298,ERR330812	PRJEB2779	SAMEA2070288	GCA_900135415.1
GCF-900136185.1	M. abscessus	abscessus	991	RHS_O	United Kingdom	CF	respiratory system	Human	2011	Bryant et al 2016	3	109/16/3/6/59/88/50/91	493	DCC1	5	99.8	5.2	ERR494855	PRJEB2779	SAMEA2275717	GCA_900136185.1
GCF-900137145.1	M. abscessus	abscessus	1169	PAP_G	United Kingdom	CF	respiratory system	Human	2012	Bryant et al 2016	141	205	656	#N/A	143	99.5	5.2	ERR473271	PRJEB2779	SAMEA2275631	GCA_900137145.1
GCF-900130865.1	M. abscessus	massiliense	207	Unknown	United Kingdom	Unknown	respiratory system	Human	2003	Commins2023	1	63/64	443	DCC3a	33	98.7	5.2	ERR369207,ERR330872	PRJEB2779	SAMEA2068666	GCA_900130865.1
GCF-900130835.1	M. abscessus	massiliense	204	Unknown	United Kingdom	Unknown	respiratory system	Human	2003	Commins2023	1	63/64	443	DCC3a	33	98.7	5.2	ERR369204,ERR330869	PRJEB2779	SAMEA2068665	GCA_900130835.1
GCF-900135085.1	M. abscessus	abscessus	424	SMRL_X	United Kingdom	?	respiratory system	Human	2011	Bryant et al 2016	3	109/16/3/6/59/88/50/91	385410471501	DCC1	5	100	5.2	ERR343247,ERR374120	PRJEB2779	SAMEA2071547	GCA_900135085.1
GCF-900134985.1	M. abscessus	abscessus	429	SMRL_AJ	United Kingdom	?	respiratory system	Human	2011	Bryant et al 2016	17	193	644	#N/A	77	99.3	5.2	ERR374125,ERR340495	PRJEB2779	SAMEA2069134	GCA_900134985.1
GCF-900140835.1	M. abscessus	abscessus	630	UNC_AC	USA	CF	respiratory system	Human	Unknown	Bryant et al 2016	3	92	516	DCC1	5	99.9	5.2	ERR373987	PRJEB2779	SAMEA2149677	GCA_900140835.1
GCF-003071685.1	M. abscessus	abscessus	A73	Unknown	China	non-CF	sputum or bronchoalveolar lavage	Human	2016	Ye2019	3	4	768	DCC1	5	99.8	5.3		PRJNA448987	SAMN08931146	GCA_003071685.1
GCF-900131125.1	M. abscessus	bolletii	227	Unknown	United Kingdom	Unknown	respiratory system	Human	2004	#N/A	122	173	619	#N/A	87	98.7	5.3	ERR369227,ERR330892	PRJEB2779	SAMEA2070541	GCA_900131125.1
GCF-000523935.1	M. abscessus	abscessus	MAB_110811_2726	Unknown	USA	Unknown	Unknown	Human	2011	#N/A	3	109/16/3/6/59/88/50/91	717	DCC1	5	98.3	5.3		PRJNA203572	SAMN02641620	GCA_000523935.1
GCF-000524075.1	M. abscessus	abscessus	103	Unknown	USA	Unknown	Unknown	Unknown	1997	#N/A	3	109/16/3/6/59/88/50/91	null	DCC1	5	99.2	5.3		PRJNA191789	SAMN02641605	GCA_000524075.1
GCF-900136825.1	M. abscessus	massiliense	124	Unknown	United Kingdom	Unknown	respiratory system	Human	2012	Commins2023	80	203	654	#N/A	60	98.7	5.5	ERR363360,ERR337770	PRJEB2779	SAMEA2071240	GCA_900136825.1
GCF-900140775.1	M. abscessus	massiliense	628	UNC_BJ	USA	CF	respiratory system	Human	Unknown	Bryant et al 2016	59	81	469	#N/A	121	98.8	4.7	ERR373985	PRJEB2779	SAMEA2145943	GCA_900140775.1
GCF-017175175.1	M. abscessus	bolletii	GD37	GD37	Canada	Unknown	Unknown	Human	2019	#N/A	null	null	null	#N/A	232	98.2	4.8		PRJNA669041	SAMN16581381	GCA_017175175.1
GCF-003071885.1	M. abscessus	massiliense	G85	Unknown	China	non-CF	sputum or bronchoalveolar lavage	Human	2016	Ye2019	8	13	null	DCC3b	37	98.8	4.8		PRJNA448987	SAMN08931138	GCA_003071885.1
GCF-900132495.1	M. abscessus	massiliense	790	Unknown	Australia	Unknown	respiratory system	Human	2007	Commins2023	58	80	467	#N/A	72	98.8	4.8	ERR459801	PRJEB2779	SAMEA2259595	GCA_900132495.1
GCF-900131845.1	M. abscessus	abscessus	891	AUS_AX	Australia	Non-CF	respiratory system	Human	2008	Bryant et al 2016	121	177	624	#N/A	217	99.7	4.8	ERR459863	PRJEB2779	SAMEA2259696	GCA_900131845.1
GCF-900140245.1	M. abscessus	abscessus	533	DEN_L	Denmark	CF	respiratory system	Human	Unknown	Bryant et al 2016	147	215	672	#N/A	174	99.5	4.8	ERR369148	PRJEB2779	SAMEA2162857	GCA_900140245.1
GCF-001215465.1	M. abscessus	bolletii	PAP131	#N/A	United Kingdom	Unknown	sputum	Human	2009	#N/A	40	55	419	#N/A	58	98.6	4.8	ERR115095	PRJEB2779	SAMEA1464966	GCA_001215465.1
GCF-900131475.1	M. abscessus	abscessus	761	AUS_I	Australia	CF	respiratory system	Human	2004	Bryant et al 2016	124	176	623	#N/A	187	99.5	4.9	ERR459777	PRJEB2779	SAMEA2259566	GCA_900131475.1
GCF-900134835.1	M. abscessus	massiliense	452	SMRL_BU	United Kingdom	?	respiratory system	Human	2011	Bryant et al 2016	null	null	null	#N/A	138	98.4	4.9	ERR374148,ERR340518	PRJEB2779	SAMEA2070898	GCA_900134835.1
GCF-900134425.1	M. abscessus	bolletii	959	Unknown	United Kingdom	Unknown	respiratory system	Human	2008	Commins2023	116	167	662	#N/A	41	98.7	4.9	ERR490695	PRJEB2779	SAMEA2275681	GCA_900134425.1
GCF-900134585.1	M. abscessus	abscessus	970	LEI_G	United Kingdom	CF	respiratory system	Human	2009	Bryant et al 2016	88	134	638	#N/A	34	99.4	4.9	ERR494836	PRJEB2779	SAMEA2275696	GCA_900134585.1
GCF-900134525.1	M. abscessus	abscessus	965	LEI_G	United Kingdom	CF	respiratory system	Human	2010	Bryant et al 2016	88	134	638	#N/A	34	99.4	4.9	ERR490701	PRJEB2779	SAMEA2275691	GCA_900134525.1
GCF-900137025.1	M. abscessus	massiliense	813	AUS_X	Australia	CF	respiratory system	Human	2012	Bryant et al 2016	33	46	453	#N/A	46	98.5	4.9	ERR459824	PRJEB2779	SAMEA2259618	GCA_900137025.1
GCF-900130575.1	M. abscessus	massiliense	182	SMRL_Z	United Kingdom	CF	respiratory system	Human	2002	Bryant et al 2016	1	45901	479	DCC3a	33	98.9	4.9	ERR369182,ERR330847	PRJEB2779	SAMEA2070429	GCA_900130575.1
GCF-900132725.1	M. abscessus	massiliense	360	SMRL_Z	United Kingdom	CF	respiratory system	Human	2009	Bryant et al 2016	1	45901	479	DCC3a	33	98.9	4.9	ERR343194,ERR374056	PRJEB2779	SAMEA2068956	GCA_900132725.1
GCF-900134595.1	M. abscessus	abscessus	976	RHS_A	United Kingdom	CF	respiratory system	Human	2011	Bryant et al 2016	38	51	580581	DCC4	101	99.4	4.9	ERR494841	PRJEB2779	SAMEA2275702	GCA_900134595.1
GCF-900137815.1	M. abscessus	abscessus	1084	RHS_A	United Kingdom	CF	respiratory system	Human	2010	Bryant et al 2016	38	51	580581	DCC4	101	99.3	4.9	ERR494939	PRJEB2779	SAMEA2275810	GCA_900137815.1
GCF-900141135.1	M. abscessus	massiliense	681	Unknown	USA	Unknown	respiratory system	Human	Unknown	#N/A	2	227	null	DCC7	103	97.5	4.9	ERR374014	PRJEB2779	SAMEA2145116	GCA_900141135.1
GCF-900134165.1	M. abscessus	abscessus	79	Unknown	United Kingdom	Unknown	respiratory system	Human	2012	Commins2023	38	51	580581	DCC4	101	99.3	4.9	ERR363315,ERR330829	PRJEB2779	SAMEA2071199	GCA_900134165.1
GCF-900132215.1	M. abscessus	massiliense	863	AUS_AP	Australia	Non-CF	respiratory system	Human	2009	Bryant et al 2016	125	178	625	#N/A	54	98.6	4.9	ERR459945	PRJEB2779	SAMEA2259668	GCA_900132215.1
GCF-900134315.1	M. abscessus	massiliense	870	AUS_AP	Australia	Non-CF	respiratory system	Human	2011	Bryant et al 2016	125	178	625	#N/A	54	98.6	4.9	ERR459951	PRJEB2779	SAMEA2259675	GCA_900134315.1
GCF-003581945.1	M. abscessus	abscessus	G205	Unknown	China	non-CF	sputum or bronchoalveolar lavage	Human	2017	Ye2019	109	null	null	#N/A	273	99.7	4.9		PRJNA488058	SAMN09917572	GCA_003581945.1
GCF-900139735.1	M. abscessus	abscessus	614	UNC_D	USA	CF	respiratory system	Human	Unknown	Bryant et al 2016	23	34	388740	#N/A	97	99.3	4.9	ERR363423,ERR363476	PRJEB2779	SAMEA2154749	GCA_900139735.1
GCF-900140635.1	M. abscessus	massiliense	603	UNC_CC	USA	Non-CF	respiratory system	Human	Unknown	Bryant et al 2016	2	227	null	DCC7	103	98.4	5	ERR373970	PRJEB2779	SAMEA2157017	GCA_900140635.1
GCF-900137535.1	M. abscessus	bolletii	1056	Unknown	United Kingdom	Unknown	respiratory system	Human	2012	Commins2023	65	207	658	#N/A	114	98.7	5	ERR494914	PRJEB2779	SAMEA2275782	GCA_900137535.1
GCF-900130785.1	M. abscessus	abscessus	199	Unknown	United Kingdom	Unknown	respiratory system	Human	2003	Commins2023	119	171	616	#N/A	55	99.4	5	ERR369199,ERR330864	PRJEB2779	SAMEA1969055	GCA_900130785.1
GCF-900132355.1	M. abscessus	bolletii	322	Unknown	United Kingdom	Unknown	respiratory system	Human	2005	Commins2023	47	69	450	#N/A	61	98.8	5	ERR369322,ERR337883	PRJEB2779	SAMEA2071438	GCA_900132355.1
GCF-900132005.1	M. abscessus	abscessus	297	Unknown	United Kingdom	Unknown	respiratory system	Human	2006	Commins2023	119	171	616	#N/A	55	99.4	5	ERR369297,ERR337858	PRJEB2779	SAMEA2068801	GCA_900132005.1
GCF-900131565.1	M. abscessus	bolletii	268	Unknown	United Kingdom	Unknown	respiratory system	Human	2004	Commins2023	47	69	450	#N/A	61	98.8	5	ERR369268,ERR337829	PRJEB2779	SAMEA2071360	GCA_900131565.1
GCF-900134245.1	M. abscessus	abscessus	831	AUS_AD	Australia	CF	respiratory system	Human	2010	Bryant et al 2016	134	188	637	#N/A	228	99.3	5	ERR459837	PRJEB2779	SAMEA2259636	GCA_900134245.1
GCF-900137035.1	M. abscessus	abscessus	833	AUS_AD	Australia	CF	respiratory system	Human	2012	Bryant et al 2016	134	188	637	#N/A	228	99.4	5	ERR459839	PRJEB2779	SAMEA2259638	GCA_900137035.1
GCF-900135795.1	M. abscessus	abscessus	832	AUS_AD	Australia	CF	respiratory system	Human	2011	Bryant et al 2016	134	188	637	#N/A	228	99.5	5	ERR459838	PRJEB2779	SAMEA2259637	GCA_900135795.1
GCF-900139995.1	M. abscessus	bolletii	528	Unknown	Denmark	Unknown	respiratory system	Human	Unknown	#N/A	24	35/45	451	#N/A	67	98.7	5	ERR363457,ERR363510	PRJEB2779	SAMEA2150262	GCA_900139995.1
GCF-900139445.1	M. abscessus	massiliense	6	Unknown	United Kingdom	Unknown	respiratory system	Human	Unknown	#N/A	145	212	667	#N/A	115	98.9	5	ERR363242,ERR330756	PRJEB2779	SAMEA2070588	GCA_900139445.1
GCF-900134405.1	M. abscessus	massiliense	953	BIR_Q	United Kingdom	CF	respiratory system	Human	2010	Bryant et al 2016	1	87	484	DCC3a	33	98.6	5	ERR490690	PRJEB2779	SAMEA2275675	GCA_900134405.1
GCF-900139535.1	M. abscessus	abscessus	131	Unknown	United Kingdom	Unknown	respiratory system	Human	Unknown	#N/A	null	null	null	#N/A	106	99.5	5	ERR363367,ERR337777	PRJEB2779	SAMEA2070412	GCA_900139535.1
GCF-900135425.1	M. abscessus	massiliense	58	Unknown	United Kingdom	Unknown	respiratory system	Human	2011	Commins2023	123	174	621	#N/A	56	98.1	5	ERR363294,ERR330808	PRJEB2779	SAMEA2071193	GCA_900135425.1
GCF-900133445.1	M. abscessus	massiliense	59	Unknown	United Kingdom	Unknown	respiratory system	Human	2011	Commins2023	123	174	621	#N/A	56	98.4	5	ERR363295,ERR330809	PRJEB2779	SAMEA2070287	GCA_900133445.1
GCF-900133675.1	M. abscessus	massiliense	943	RHS_M	United Kingdom	CF	respiratory system	Human	2009	Bryant et al 2016	123	174	621	#N/A	56	98.3	5	ERR490682	PRJEB2779	SAMEA2275665	GCA_900133675.1
GCF-900139415.1	M. abscessus	abscessus	18	Unknown	United Kingdom	Unknown	respiratory system	Human	2011	Commins2023	3	109/16/3/6/59/88/50/91	null	DCC1	5	99.9	5	ERR363254,ERR330768	PRJEB2779	SAMEA2070592	GCA_900139415.1
GCF-900135175.1	M. abscessus	massiliense	26	Unknown	United Kingdom	Unknown	respiratory system	Human	2011	Commins2023	8	13	null	DCC3b	37	99.1	5	ERR363262,ERR330776	PRJEB2779	SAMEA2070159	GCA_900135175.1
GCF-900132615.1	M. abscessus	abscessus	341	SMRL_CZ	United Kingdom	?	respiratory system	Human	2008	Bryant et al 2016	52	74	460	#N/A	29	99.5	5	ERR343175,ERR374037	PRJEB2779	SAMEA2070673	GCA_900132615.1
GCF-900132915.1	M. abscessus	abscessus	852	AUS_AL	Australia	Non-CF	Ambiguous (Environmental/disease)	Unknown	Ambiguous (2008/2010)	Bryant et al 2016	3	109/16/3/6/59/88/50/91	482	DCC1	5	99.9	5	ERR459854	PRJEB2779	SAMEA2259657	GCA_900132915.1
GCF-900133175.1	M. abscessus	abscessus	1088	AUS_AY	Australia	Non-CF	respiratory system	Human	2008	Bryant et al 2016	3	109/16/3/6/59/88/50/91	488	DCC1	5	99.9	5.1	ERR484980	PRJEB2779	SAMEA2275814	GCA_900133175.1
GCF-900139505.1	M. abscessus	abscessus	129	Unknown	United Kingdom	Unknown	respiratory system	Human	Unknown	#N/A	34	103	668	#N/A	28	99.7	5.1	ERR363365,ERR337775	PRJEB2779	SAMEA2070819	GCA_900139505.1
GCF-900140715.1	M. abscessus	abscessus	615	UNC_U	USA	CF	respiratory system	Human	Unknown	Bryant et al 2016	3	109/16/3/6/59/88/50/91	514	DCC1	5	100	5.1	ERR373977	PRJEB2779	SAMEA2145082	GCA_900140715.1
GCF-900140905.1	M. abscessus	abscessus	638	UNC_AI	USA	CF	respiratory system	Human	Unknown	Bryant et al 2016	3	109/16/3/6/59/88/50/91	433	DCC1	5	100	5.1	ERR373993	PRJEB2779	SAMEA2145213	GCA_900140905.1
GCF-900139935.1	M. abscessus	abscessus	667	UNC_AI	USA	CF	respiratory system	Human	Unknown	Bryant et al 2016	3	109/16/3/6/59/88/50/91	433	DCC1	5	100	5.1	ERR363443,ERR363496	PRJEB2779	SAMEA2157297	GCA_900139935.1
GCF-003582405.1	M. abscessus	abscessus	G169	Unknown	China	non-CF	sputum or bronchoalveolar lavage	Human	2017	Ye2019	null	null	null	#N/A	303	99	5.1		PRJNA488058	SAMN09917546	GCA_003582405.1
GCF-900138735.1	M. abscessus	massiliense	441	SMRL_AX	United Kingdom	Non-CF	respiratory system	Human	2011	Bryant et al 2016	33	46	null	#N/A	46	98.6	5.1	ERR374137,ERR340507	PRJEB2779	SAMEA2069138	GCA_900138735.1
GCF-900132375.1	M. abscessus	massiliense	324	Unknown	United Kingdom	Unknown	respiratory system	Human	2007	Commins2023	1	10107236	403	DCC3a	33	98.7	5.1	ERR369324,ERR337885	PRJEB2779	SAMEA2068810	GCA_900132375.1
GCF-900139775.1	M. abscessus	massiliense	651	UNC_CN	USA	Non-CF	respiratory system	Human	Unknown	Bryant et al 2016	2	116/2/161	458	DCC7	42	98.7	5.1	ERR363429,ERR363482	PRJEB2779	SAMEA2156457	GCA_900139775.1
GCF-900133115.1	M. abscessus	abscessus	918	LEI_C	United Kingdom	CF	respiratory system	Human	2008	Bryant et al 2016	3	109/16/3/6/59/88/50/91	485	DCC1	5	99.8	5.1	ERR459986	PRJEB2779	SAMEA2259723	GCA_900133115.1
GCF-900131185.1	M. abscessus	abscessus	235	Unknown	United Kingdom	Unknown	respiratory system	Human	2004	Commins2023	37	169	615	#N/A	30	99.4	5.2	ERR369235,ERR330900	PRJEB2779	SAMEA2071301	GCA_900131185.1
GCF-001213405.1	M. abscessus	massiliense	PAP039	PAP_007	United Kingdom	CF	sputum	Human	2008	Commins2023	1	10107236	403	DCC3a	33	98.7	5.2	ERR115003	PRJEB2779	SAMEA1464906	GCA_001213405.1
GCF-900140225.1	M. abscessus	massiliense	728	PAP_A	United Kingdom	?	respiratory system	Human	Unknown	Bryant et al 2016	1	10107236	403	DCC3a	33	98.7	5.2	ERR369170	PRJEB2779	SAMEA2156827	GCA_900140225.1
GCF-001212965.1	M. abscessus	massiliense	PAP023	PAP_009	United Kingdom	CF	sputum	Human	2007	Commins2023	1	10107236	403	DCC3a	33	98.7	5.2	ERR114987	PRJEB2779	SAMEA1464938	GCA_001212965.1
GCF-900134195.1	M. abscessus	abscessus	744	AUS_B	Australia	CF	respiratory system	Human	2010	Bryant et al 2016	3	109/16/3/6/59/88/50/91	489	DCC1	5	99.3	5.2	ERR459761	PRJEB2779	SAMEA2259549	GCA_900134195.1
GCF-900135535.1	M. abscessus	abscessus	70	Unknown	United Kingdom	Unknown	respiratory system	Human	2011	Commins2023	3	109/16/3/6/59/88/50/91	493	DCC1	5	99.9	5.2	ERR363306,ERR330820	PRJEB2779	SAMEA2071196	GCA_900135535.1
GCF-900133785.1	M. abscessus	bolletii	946	Unknown	United Kingdom	Unknown	respiratory system	Human	2009	#N/A	49	70	454	#N/A	64	98.6	5.2	ERR490685	PRJEB2779	SAMEA2275668	GCA_900133785.1
GCF-900134335.1	M. abscessus	bolletii	954	Unknown	United Kingdom	Unknown	respiratory system	Human	2010	Commins2023	49	70	454	#N/A	64	98.7	5.2	ERR484967	PRJEB2779	SAMEA2275676	GCA_900134335.1
GCF-900137165.1	M. abscessus	abscessus	1170	PAP_G	United Kingdom	CF	respiratory system	Human	2012	Bryant et al 2016	141	205	656	#N/A	143	99.5	5.2	ERR473272	PRJEB2779	SAMEA2275632	GCA_900137165.1
GCF-900133975.1	M. abscessus	abscessus	410	SMRL_CY	United Kingdom	CF	respiratory system	Human	2010	Bryant et al 2016	3	109/16/3/6/59/88/50/91	476	DCC1	5	99.8	5.2	ERR343236,ERR374106	PRJEB2779	SAMEA2070788	GCA_900133975.1
GCF-900135055.1	M. abscessus	abscessus	434	SMRL_X	United Kingdom	?	respiratory system	Human	2011	Bryant et al 2016	3	109/16/3/6/59/88/50/91	385410471501	DCC1	5	100	5.2	ERR374130,ERR340500	PRJEB2779	SAMEA2070892	GCA_900135055.1
GCF-900133045.1	M. abscessus	bolletii	909	Unknown	United Kingdom	Unknown	respiratory system	Human	2008	Commins2023	49	70	454	#N/A	64	98.6	5.2	ERR459980	PRJEB2779	SAMEA2259714	GCA_900133045.1
GCF-015023935.1	M. abscessus	abscessus	JHN_AB_0016_1	JHN_AB_0016	USA	CF	Unknown	Human	Unknown	Bronson2021	34	null	null	#N/A	28	99.5	5.3	SRR12574873	PRJNA523365	SAMN11100999	GCA_015023935.1
GCF-900136125.1	M. abscessus	massiliense	995	BIR_AD	United Kingdom	CF	respiratory system	Human	2011	Bryant et al 2016	13	197	649	#N/A	63	98	5.5	ERR494859	PRJEB2779	SAMEA2275721	GCA_900136125.1
GCF-002802595.1	M. abscessus	abscessus	5864	China_abscessus91	China	non-CF	Sputum or lavage	Human	Between 2012-2015	Li2017	null	null	null	#N/A	280	98.8	4.7		PRJNA398137	SAMN07501823	GCA_002802595.1
GCF-900140985.1	M. abscessus	abscessus	658	UNC_AQ	USA	CF	respiratory system	Human	Unknown	Bryant et al 2016	144	225	682	#N/A	184	99.9	4.8	ERR374003	PRJEB2779	SAMEA2159217	GCA_900140985.1
GCF-900135745.1	M. abscessus	massiliense	826	AUS_AB	Australia	CF	respiratory system	Human	2011	Bryant et al 2016	46	66	447	#N/A	52	98.7	4.8	ERR459832	PRJEB2779	SAMEA2259631	GCA_900135745.1
GCF-000523955.1	M. abscessus	abscessus	MAB_110811_1470	Unknown	USA	Unknown	Unknown	Human	2011	#N/A	174	268	null	#N/A	45	96.9	4.8		PRJNA203571	SAMN02641619	GCA_000523955.1
GCF-900137835.1	M. abscessus	massiliense	1115	AUS_W	Australia	CF	respiratory system	Human	2007	Bryant et al 2016	125	178	661	#N/A	54	98.8	4.8	ERR494958	PRJEB2779	SAMEA2275841	GCA_900137835.1
GCF-900132985.1	M. abscessus	bolletii	845	Unknown	Australia	Unknown	respiratory system	Human	2009	Commins2023	62	192	642	#N/A	66	98	4.8	ERR459930	PRJEB2779	SAMEA2259650	GCA_900132985.1
GCF-003581675.1	M. abscessus	abscessus	G213	Unknown	China	non-CF	sputum or bronchoalveolar lavage	Human	2017	Ye2019	38	51	580581	DCC4	101	99.3	4.9		PRJNA488058	SAMN09917596	GCA_003581675.1
GCF-900135655.1	M. abscessus	abscessus	756	AUS_E	Australia	CF	respiratory system	Human	2011	Bryant et al 2016	144	null	null	#N/A	184	99.8	4.9	ERR459772	PRJEB2779	SAMEA2259561	GCA_900135655.1
GCF-002799645.1	M. abscessus	massiliense	A63	China_massiliense12	China	non-CF	Sputum or lavage	Human	Between 2012-2015	Li2017	1	45901	426	DCC3a	33	98.9	4.9		PRJNA398137	SAMN07501942	GCA_002799645.1
GCF-001212905.1	M. abscessus	bolletii	PAP013	PRJEB2779_3	United Kingdom	Unknown	sputum	Human	2008	Commins2023	40	55	419	#N/A	58	98.7	4.9	ERR114977	PRJEB2779	SAMEA1464849	GCA_001212905.1
GCF-900133485.1	M. abscessus	massiliense	799	AUS_P	Australia	CF	respiratory system	Human	2009	Bryant et al 2016	1	45901	452	DCC3a	33	98.6	4.9	ERR459810	PRJEB2779	SAMEA2259604	GCA_900133485.1
GCF-900136265.1	M. abscessus	abscessus	1011	RHS_N	United Kingdom	CF	respiratory system	Human	2011	Bryant et al 2016	38	51	580581	DCC4	101	99.2	4.9	ERR494872	PRJEB2779	SAMEA2275737	GCA_900136265.1
GCF-900137315.1	M. abscessus	abscessus	1025	RHS_N	United Kingdom	CF	respiratory system	Human	2012	Bryant et al 2016	38	51	580581	DCC4	101	99.2	4.9	ERR494885	PRJEB2779	SAMEA2275751	GCA_900137315.1
GCF-900134135.1	M. abscessus	abscessus	78	Unknown	United Kingdom	Unknown	respiratory system	Human	2010	#N/A	38	51	580581	DCC4	101	99.3	4.9	ERR363314,ERR330828	PRJEB2779	SAMEA2070704	GCA_900134135.1
GCF-900135225.1	M. abscessus	bolletii	37	Unknown	United Kingdom	Unknown	respiratory system	Human	2011	Commins2023	137	195	646	#N/A	113	98.7	4.9	ERR363273,ERR330787	PRJEB2779	SAMEA2071186	GCA_900135225.1
GCF-900130565.1	M. abscessus	abscessus	757	AUS_F	Australia	CF	respiratory system	Human	2001	Bryant et al 2016	121	null	null	#N/A	217	99.7	4.9	ERR459773	PRJEB2779	SAMEA2259562	GCA_900130565.1
GCF-900133015.1	M. abscessus	massiliense	868	AUS_AP	Australia	Non-CF	respiratory system	Human	2011	Bryant et al 2016	125	178	625	#N/A	54	98.7	4.9	ERR459949	PRJEB2779	SAMEA2259673	GCA_900133015.1
GCF-900137455.1	M. abscessus	abscessus	1028	BIR_V	United Kingdom	CF	respiratory system	Human	2012	Bryant et al 2016	23	34	388740	#N/A	97	99.3	4.9	ERR494888	PRJEB2779	SAMEA2275754	GCA_900137455.1
GCF-900134255.1	M. abscessus	abscessus	819	AUS_Z	Australia	CF	respiratory system	Human	2011	Bryant et al 2016	128	181	629	#N/A	70	99.3	4.9	ERR459849	PRJEB2779	SAMEA2259624	GCA_900134255.1
GCF-900141445.1	M. abscessus	abscessus	895	SVH_I	Ireland	CF	respiratory system	Human	Unknown	Bryant et al 2016	38	51	580581	DCC4	101	99.3	4.9	ERR459969	PRJEB2779	SAMEA2259700	GCA_900141445.1
GCF-002142915.1	M. abscessus	massiliense	FLAC012	Unknown	USA	Unknown	Unknown	Human	2012	Caverly2016	2	116/2/161	687	DCC7	42	98.5	5	SRR5483266	PRJNA315990	SAMN06806041	GCA_002142915.1
GCF-900133795.1	M. abscessus	bolletii	927	Unknown	United Kingdom	Unknown	respiratory system	Human	2009	Commins2023	65	207	658	#N/A	114	98.2	5	ERR494832	PRJEB2779	SAMEA2275649	GCA_900133795.1
GCF-900131975.1	M. abscessus	abscessus	298	Unknown	United Kingdom	Unknown	respiratory system	Human	2006	Commins2023	119	171	616	#N/A	55	99.4	5	ERR369298,ERR337859	PRJEB2779	SAMEA2071369	GCA_900131975.1
GCF-002800135.1	M. abscessus	massiliense	183	China_massiliense18	China	non-CF	Sputum or lavage	Human	Between 2012-2015	Li2017	1	45901	429	DCC3a	33	98.8	5		PRJNA398137	SAMN07501909	GCA_002800135.1
GCF-900132345.1	M. abscessus	bolletii	321	Unknown	United Kingdom	Unknown	respiratory system	Human	2007	#N/A	47	69	450	#N/A	61	98.8	5	ERR369321,ERR337882	PRJEB2779	SAMEA2068809	GCA_900132345.1
GCF-900132015.1	M. abscessus	abscessus	299	Unknown	United Kingdom	Unknown	respiratory system	Human	2006	Commins2023	119	171	616	#N/A	55	99.4	5	ERR369299,ERR337860	PRJEB2779	SAMEA2070659	GCA_900132015.1
GCF-900132905.1	M. abscessus	abscessus	828	AUS_AD	Australia	CF	respiratory system	Human	2008	Bryant et al 2016	134	188	637	#N/A	228	99.5	5	ERR459834	PRJEB2779	SAMEA2259633	GCA_900132905.1
GCF-900139945.1	M. abscessus	abscessus	534	DEN_AD	Denmark	CF	respiratory system	Human	Unknown	Bryant et al 2016	147	215	672	#N/A	174	99.6	5	ERR363450,ERR363503	PRJEB2779	SAMEA2163108	GCA_900139945.1
GCF-003071745.1	M. abscessus	abscessus	G170	Unknown	China	non-CF	sputum or bronchoalveolar lavage	Human	2016	Ye2019	84	131	578	#N/A	53	99.4	5		PRJNA448987	SAMN08931150	GCA_003071745.1
GCF-900137695.1	M. abscessus	massiliense	1072	RHS_M	United Kingdom	CF	respiratory system	Human	2012	Bryant et al 2016	123	174	621	#N/A	56	98	5	ERR494928	PRJEB2779	SAMEA2275798	GCA_900137695.1
GCF-900135445.1	M. abscessus	massiliense	60	Unknown	United Kingdom	Unknown	respiratory system	Human	2011	Commins2023	123	174	621	#N/A	56	98.1	5	ERR363296,ERR330810	PRJEB2779	SAMEA2070699	GCA_900135445.1
GCF-900137115.1	M. abscessus	abscessus	836	AUS_AE	Australia	CF	respiratory system	Human	2013	Bryant et al 2016	3	109/16/3/6/59/88/50/91	null	DCC1	5	100	5.1	ERR459922	PRJEB2779	SAMEA2259641	GCA_900137115.1
GCF-002802735.1	M. abscessus	abscessus	2425	China_abscessus66	China	non-CF	Sputum or lavage	Human	Between 2012-2015	Li2017	103	null	null	#N/A	151	99.5	5.1		PRJNA398137	SAMN07501804	GCA_002802735.1
GCF-900134925.1	M. abscessus	bolletii	458	Unknown	United Kingdom	Unknown	respiratory system	Human	2011	Commins2023	55	77	464	#N/A	76	98.2	5.1	ERR374154,ERR340524	PRJEB2779	SAMEA2070900	GCA_900134925.1
GCF-900139275.1	M. abscessus	abscessus	721	UNC_BR	USA	CF	respiratory system	Human	Unknown	Bryant et al 2016	3	109/16/3/6/59/88/50/91	null	DCC1	5	99.9	5.1	ERR349293,ERR349327	PRJEB2779	SAMEA1973117	GCA_900139275.1
GCF-003582525.1	M. abscessus	abscessus	G149	Unknown	China	non-CF	sputum or bronchoalveolar lavage	Human	2017	Ye2019	111	156	null	#N/A	47	99.3	5.1		PRJNA488058	SAMN09917537	GCA_003582525.1
GCF-003072295.1	M. abscessus	massiliense	G207	Unknown	China	non-CF	sputum or bronchoalveolar lavage	Human	2016	Ye2019	33	158	null	#N/A	46	98.7	5.1		PRJNA448987	SAMN08931126	GCA_003072295.1
GCF-900134855.1	M. abscessus	abscessus	456	SMRL_CW	United Kingdom	?	respiratory system	Human	2011	Bryant et al 2016	3	109/16/3/6/59/88/50/91	null	DCC1	5	99.9	5.1	ERR374152,ERR340522	PRJEB2779	SAMEA2069143	GCA_900134855.1
GCF-001214645.1	M. abscessus	massiliense	PAP072	PAP_007	United Kingdom	CF	sputum	Human	2010	#N/A	1	10107236	403	DCC3a	33	98.7	5.2	ERR115036	PRJEB2779	SAMEA1464853	GCA_001214645.1
GCF-001216805.1	M. abscessus	massiliense	PAP136	PAP_009	United Kingdom	CF	sputum	Human	2007	#N/A	1	10107236	403	DCC3a	33	98.7	5.2	ERR115100	PRJEB2779	SAMEA1464883	GCA_001216805.1
GCF-900138305.1	M. abscessus	massiliense	1168_2	Unknown	United Kingdom	Unknown	respiratory system	Human	2014	Commins2023	1	10107236	403	DCC3a	33	98.6	5.2	ERR460046	PRJEB2779	SAMEA2266542	GCA_900138305.1
GCF-001214725.1	M. abscessus	massiliense	PAP078	PAP_030	United Kingdom	CF	sputum	Human	2010	#N/A	1	10107236	403	DCC3a	33	98.6	5.2	ERR115042	PRJEB2779	SAMEA1464908	GCA_001214725.1
GCF-900140685.1	M. abscessus	abscessus	606	UNC_BV	USA	Non-CF	respiratory system	Human	Unknown	Bryant et al 2016	3	109/16/3/6/59/88/50/91	null	DCC1	5	100	5.2	ERR373972	PRJEB2779	SAMEA2156508	GCA_900140685.1
GCF-900135485.1	M. abscessus	abscessus	66	Unknown	United Kingdom	Unknown	respiratory system	Human	2011	Commins2023	3	109/16/3/6/59/88/50/91	493	DCC1	5	99.9	5.2	ERR363302,ERR330816	PRJEB2779	SAMEA1965955	GCA_900135485.1
GCF-900137305.1	M. abscessus	abscessus	1026	RHS_O	United Kingdom	CF	respiratory system	Human	2012	Bryant et al 2016	3	109/16/3/6/59/88/50/91	493	DCC1	5	99.9	5.2	ERR494886	PRJEB2779	SAMEA2275752	GCA_900137305.1
GCF-900135495.1	M. abscessus	abscessus	65	Unknown	United Kingdom	Unknown	respiratory system	Human	2011	Commins2023	3	109/16/3/6/59/88/50/91	493	DCC1	5	99.9	5.2	ERR363301,ERR330815	PRJEB2779	SAMEA2070289	GCA_900135495.1
GCF-900135475.1	M. abscessus	abscessus	68	Unknown	United Kingdom	Unknown	respiratory system	Human	2011	Commins2023	3	109/16/3/6/59/88/50/91	493	DCC1	5	99.9	5.2	ERR363304,ERR330818	PRJEB2779	SAMEA2070290	GCA_900135475.1
GCF-900139805.1	M. abscessus	abscessus	643	UNC_BK	USA	CF	respiratory system	Human	Unknown	Bryant et al 2016	50	null	null	DCC5	23	99.4	5.2	ERR363431,ERR363484	PRJEB2779	SAMEA2149268	GCA_900139805.1
GCF-002800665.2	M. abscessus	abscessus	A38	Unknown	China	non-CF	Sputum or lavage	Human	Between 2012-2015	Li2017	3	4	null	DCC1	5	99.8	5.2		PRJNA398137	SAMN07501869	GCA_002800665.2
GCF-900137425.1	M. abscessus	abscessus	1046	RHS_X	United Kingdom	CF	respiratory system	Human	2012	Bryant et al 2016	3	109/16/3/6/59/88/50/91	385410471501	DCC1	5	99.9	5.2	ERR494905	PRJEB2779	SAMEA2275772	GCA_900137425.1
GCF-900138145.1	M. abscessus	abscessus	1123	RVI_BK	United Kingdom	CF	respiratory system	Human	2013	Bryant et al 2016	3	109/16/3/6/59/88/50/91	385410471501	DCC1	5	100	5.2	ERR484989	PRJEB2779	SAMEA2275849	GCA_900138145.1
GCF-900141435.1	M. abscessus	abscessus	896	SVH_Q	Ireland	CF	respiratory system	Human	Unknown	Bryant et al 2016	3	109/16/3/6/59/88/50/91	null	DCC1	5	99.7	5.2	ERR459970	PRJEB2779	SAMEA2259701	GCA_900141435.1
GCF-900139715.1	M. abscessus	massiliense	519	DEN_T	Denmark	CF	respiratory system	Human	Unknown	Bryant et al 2016	33	46	null	#N/A	46	98.6	5.2	ERR363422,ERR363475	PRJEB2779	SAMEA2153606	GCA_900139715.1
GCF-900134455.1	M. abscessus	abscessus	955	BIR_K	United Kingdom	CF	respiratory system	Human	2010	Bryant et al 2016	3	null	null	DCC1	5	99.8	5.3	ERR490691	PRJEB2779	SAMEA2275677	GCA_900134455.1
GCF-900132775.1	M. abscessus	abscessus	343	SMRL_BL	United Kingdom	?	respiratory system	Human	2008	Bryant et al 2016	135	189	639	#N/A	48	99.6	5.3	ERR343177,ERR374039	PRJEB2779	SAMEA2071445	GCA_900132775.1
GCF-900136455.1	M. abscessus	massiliense	492	LTH_B	United Kingdom	CF	respiratory system	Human	2011	Bryant et al 2016	123	null	null	#N/A	56	98.4	5.3	ERR374188,ERR340558	PRJEB2779	SAMEA2069155	GCA_900136455.1
GCF-000271145.1	M. abscessus	abscessus	6G-1108	6G	USA	Unknown	Unknown	Unknown	Unknown	#N/A	3	109/16/3/6/59/88/50/91	422	DCC1	5	99.9	5.3	SRR315395,SRR315396	PRJNA65207	SAMN00672662	GCA_000271145.1
GCF-900139305.1	M. abscessus	abscessus	725	UNC_BE	United Kingdom	CF	respiratory system	Human	Unknown	Bryant et al 2016	3	109/16/3/6/59/88/50/91	521	DCC1	5	100	5.3	ERR349295,ERR349329	PRJEB2779	SAMEA2143533	GCA_900139305.1
GCF-900136985.1	M. abscessus	abscessus	809	AUS_U	Australia	CF	respiratory system	Human	2012	Bryant et al 2016	48	84	473	#N/A	38	99.6	5.4	ERR459820	PRJEB2779	SAMEA2259614	GCA_900136985.1
GCF-002801665.1	M. abscessus	abscessus	2950	China_abscessus60	China	non-CF	Sputum or lavage	Human	Between 2012-2015	Li2017	null	null	null	#N/A	274	99.6	4.7		PRJNA398137	SAMN07501786	GCA_002801665.1
GCF-900139985.1	M. abscessus	bolletii	512	Unknown	Denmark	Unknown	respiratory system	Human	Unknown	#N/A	null	null	null	#N/A	142	98.6	4.8	ERR363455,ERR363508	PRJEB2779	SAMEA2160080	GCA_900139985.1
GCF-001214065.1	M. abscessus	bolletii	PAP063	PRJEB2779_3	United Kingdom	Unknown	sputum	Human	2009	Commins2023	40	null	null	#N/A	58	98.6	4.8	ERR115027	PRJEB2779	SAMEA1464845	GCA_001214065.1
GCF-900133125.1	M. abscessus	abscessus	921	Unknown	United Kingdom	Unknown	respiratory system	Human	2008	#N/A	38	51	632	DCC4	101	99.2	4.9	ERR484962	PRJEB2779	SAMEA2275643	GCA_900133125.1
GCF-900132195.1	M. abscessus	massiliense	789	Unknown	Australia	Unknown	respiratory system	Human	2006	Commins2023	58	80	467	#N/A	72	98.7	4.9	ERR459800	PRJEB2779	SAMEA2259594	GCA_900132195.1
GCF-900131935.1	M. abscessus	massiliense	294	Unknown	United Kingdom	Unknown	respiratory system	Human	2006	Commins2023	39	null	null	#N/A	130	98.9	4.9	ERR369294,ERR337855	PRJEB2779	SAMEA2068800	GCA_900131935.1
GCF-000231155.1	M. abscessus	massiliense	47J26	Public_massiliense11	United Kingdom	Unknown	Unknown	Human	2009	#N/A	1	45901	420	DCC3a	33	98.5	4.9		PRJNA73255	SAMN02471593	GCA_000231155.1
GCF-900133805.1	M. abscessus	abscessus	951	LEI_G	United Kingdom	CF	respiratory system	Human	2010	Bryant et al 2016	88	134	638	#N/A	34	99.4	4.9	ERR490688	PRJEB2779	SAMEA2275673	GCA_900133805.1
GCF-900132705.1	M. abscessus	massiliense	359	SMRL_Z	United Kingdom	CF	respiratory system	Human	2009	Bryant et al 2016	1	45901	479	DCC3a	33	98.9	4.9	ERR343193,ERR374055	PRJEB2779	SAMEA1964383	GCA_900132705.1
GCF-900137565.1	M. abscessus	abscessus	1059	RHS_N	United Kingdom	CF	respiratory system	Human	2012	Bryant et al 2016	38	51	580581	DCC4	101	99.3	4.9	ERR494917	PRJEB2779	SAMEA2275785	GCA_900137565.1
GCF-900134145.1	M. abscessus	abscessus	77	Unknown	United Kingdom	Unknown	respiratory system	Human	2010	Commins2023	38	51	580581	DCC4	101	99.4	4.9	ERR363313,ERR330827	PRJEB2779	SAMEA2070293	GCA_900134145.1
GCF-900132225.1	M. abscessus	massiliense	865	AUS_AP	Australia	Non-CF	respiratory system	Human	2010	Bryant et al 2016	125	178	625	#N/A	54	98.7	4.9	ERR459947	PRJEB2779	SAMEA2259670	GCA_900132225.1
GCF-900137105.1	M. abscessus	massiliense	872	AUS_AP	Australia	Non-CF	respiratory system	Human	2007	Bryant et al 2016	125	178	625	#N/A	54	98.7	4.9	ERR459953	PRJEB2779	SAMEA2259677	GCA_900137105.1
GCF-900137045.1	M. abscessus	abscessus	821	AUS_Z	Australia	CF	respiratory system	Human	2007	Bryant et al 2016	128	181	629	#N/A	70	99.6	4.9	ERR459851	PRJEB2779	SAMEA2259626	GCA_900137045.1
GCF-900132935.1	M. abscessus	abscessus	818	AUS_Z	Australia	CF	respiratory system	Human	2008	Bryant et al 2016	128	181	629	#N/A	70	99.4	4.9	ERR459848	PRJEB2779	SAMEA2259623	GCA_900132935.1
GCF-900139225.1	M. abscessus	massiliense	682	Unknown	USA	Unknown	respiratory system	Human	Unknown	#N/A	1	45901	518	DCC3a	33	98.9	5	ERR349286,ERR349320	PRJEB2779	SAMEA2144732	GCA_900139225.1
GCF-900133355.1	M. abscessus	abscessus	381	SMRL_BD	United Kingdom	?	respiratory system	Human	2009	Bryant et al 2016	119	171	616	#N/A	55	99.3	5	ERR343215,ERR374077	PRJEB2779	SAMEA2068963	GCA_900133355.1
GCF-900133205.1	M. abscessus	abscessus	365	SMRL_BD	United Kingdom	?	respiratory system	Human	2009	Bryant et al 2016	119	171	616	#N/A	55	99.3	5	ERR343199,ERR374061	PRJEB2779	SAMEA2070773	GCA_900133205.1
GCF-900132315.1	M. abscessus	abscessus	318	Unknown	United Kingdom	Unknown	respiratory system	Human	2007	Commins2023	119	171	616	#N/A	55	99.4	5	ERR369318,ERR337879	PRJEB2779	SAMEA2068808	GCA_900132315.1
GCF-900130875.1	M. abscessus	abscessus	210	Unknown	United Kingdom	Unknown	respiratory system	Human	2003	Commins2023	119	171	616	#N/A	55	99.4	5	ERR369210,ERR330875	PRJEB2779	SAMEA2068667	GCA_900130875.1
GCF-900140345.1	M. abscessus	abscessus	195	Unknown	United Kingdom	Unknown	respiratory system	Human	2003	Commins2023	119	171	616	#N/A	55	99.4	5	ERR369195,ERR330860	PRJEB2779	SAMEA2070839	GCA_900140345.1
GCF-900133535.1	M. abscessus	abscessus	829	AUS_AD	Australia	CF	respiratory system	Human	2009	Bryant et al 2016	134	188	637	#N/A	228	99.4	5	ERR459835	PRJEB2779	SAMEA2259634	GCA_900133535.1
GCF-900139355.1	M. abscessus	massiliense	12	Unknown	United Kingdom	Unknown	respiratory system	Human	Unknown	#N/A	145	212	667	#N/A	115	98.9	5	ERR363248,ERR330762	PRJEB2779	SAMEA2070590	GCA_900139355.1
GCF-900133145.1	M. abscessus	massiliense	925	BIR_J	United Kingdom	CF	respiratory system	Human	2008	Bryant et al 2016	1	87	484	DCC3a	33	98.7	5	ERR484963	PRJEB2779	SAMEA2275647	GCA_900133145.1
GCF-900130515.1	M. abscessus	bolletii	174	Unknown	United Kingdom	Unknown	respiratory system	Human	2002	Commins2023	116	167	613	#N/A	41	98.8	5	ERR369174,ERR330839	PRJEB2779	SAMEA2070832	GCA_900130515.1
GCF-900133655.1	M. abscessus	abscessus	931	LEI_G	United Kingdom	CF	respiratory system	Human	2009	Bryant et al 2016	88	134	638	#N/A	34	99.4	5	ERR490671	PRJEB2779	SAMEA2275653	GCA_900133655.1
GCF-002800725.1	M. abscessus	abscessus	227	China_abscessus20	China	non-CF	Sputum or lavage	Human	Between 2012-2015	Li2017	3	109/16/3/6/59/88/50/91	null	DCC1	5	100	5		PRJNA398137	SAMN07501862	GCA_002800725.1
GCF-900139375.1	M. abscessus	abscessus	15	Unknown	United Kingdom	Unknown	respiratory system	Human	2011	Commins2023	53	211	666	#N/A	34	99.3	5	ERR363251,ERR330765	PRJEB2779	SAMEA2070591	GCA_900139375.1
GCF-900140855.1	M. abscessus	abscessus	633	UNC_AE	USA	CF	respiratory system	Human	Unknown	Bryant et al 2016	3	109/16/3/6/59/88/50/91	null	DCC1	5	100	5	ERR373989	PRJEB2779	SAMEA2148965	GCA_900140855.1
GCF-900131315.1	M. abscessus	massiliense	247	Unknown	United Kingdom	Unknown	respiratory system	Human	2004	Commins2023	123	174	621	#N/A	56	98.4	5.1	ERR369247,ERR330912	PRJEB2779	SAMEA1964382	GCA_900131315.1
GCF-900136925.1	M. abscessus	abscessus	552	WRCM_J	United Kingdom	CF	respiratory system	Human	2012	Bryant et al 2016	3	109/16/3/6/59/88/50/91	433	DCC1	5	99.9	5.1	ERR363428,ERR363481	PRJEB2779	SAMEA2160528	GCA_900136925.1
GCF-900138915.1	M. abscessus	massiliense	483	RBL_N	United Kingdom	CF	respiratory system	Human	Unknown	Bryant et al 2016	44	201	652	DCC6	39	98.9	5.1	ERR374179,ERR340549	PRJEB2779	SAMEA2069152	GCA_900138915.1
GCF-900137975.1	M. abscessus	abscessus	1131	BIR_W	United Kingdom	CF	respiratory system	Human	2012	Bryant et al 2016	3	86	481	DCC1	5	99.7	5.1	ERR494972	PRJEB2779	SAMEA2275857	GCA_900137975.1
GCF-900140745.1	M. abscessus	abscessus	619	UNC_N	USA	CF	respiratory system	Human	Unknown	Bryant et al 2016	3	92	null	DCC1	5	99.7	5.1	ERR373980	PRJEB2779	SAMEA2157837	GCA_900140745.1
GCF-900136695.1	M. abscessus	abscessus	110	Unknown	United Kingdom	Unknown	respiratory system	Human	2012	#N/A	3	109/16/3/6/59/88/50/91	null	DCC1	5	100	5.1	ERR363346,ERR337756	PRJEB2779	SAMEA2070303	GCA_900136695.1
GCF-900140195.1	M. abscessus	abscessus	530	DEN_E	Denmark	CF	respiratory system	Human	Unknown	Bryant et al 2016	3	null	null	DCC1	5	99.8	5.1	ERR369146	PRJEB2779	SAMEA2156724	GCA_900140195.1
GCF-003581845.1	M. abscessus	abscessus	G73	Unknown	China	non-CF	sputum or bronchoalveolar lavage	Human	2017	Ye2019	95	143	591	#N/A	19	99.7	5.1		PRJNA488058	SAMN09917578	GCA_003581845.1
GCF-900135615.1	M. abscessus	abscessus	103	Unknown	United Kingdom	Unknown	respiratory system	Human	2012	Commins2023	3	109/16/3/6/59/88/50/91	null	DCC1	5	99.8	5.1	ERR363339,ERR337749	PRJEB2779	SAMEA2071233	GCA_900135615.1
GCF-900140025.1	M. abscessus	abscessus	710	UNC_E	USA	CF	respiratory system	Human	Unknown	Bryant et al 2016	3	109/16/3/6/59/88/50/91	513	DCC1	5	99.9	5.1	ERR363458,ERR363511	PRJEB2779	SAMEA2149005	GCA_900140025.1
GCF-900139835.1	M. abscessus	massiliense	730	PAP_C	United Kingdom	Non-CF	respiratory system	Human	Unknown	Bryant et al 2016	44	201	652	DCC6	39	98.9	5.1	ERR363434,ERR363487	PRJEB2779	SAMEA2159674	GCA_900139835.1
GCF-900139325.1	M. abscessus	abscessus	11	Unknown	United Kingdom	Unknown	respiratory system	Human	Unknown	#N/A	4	44	null	DCC2	9	99.7	5.1	ERR363247,ERR330761	PRJEB2779	SAMEA2070155	GCA_900139325.1
GCF-900133835.1	M. abscessus	abscessus	930	LEI_C	United Kingdom	CF	respiratory system	Human	2009	Bryant et al 2016	3	109/16/3/6/59/88/50/91	485	DCC1	5	99.7	5.1	ERR494835	PRJEB2779	SAMEA2275652	GCA_900133835.1
GCF-900136765.1	M. abscessus	abscessus	119	Unknown	United Kingdom	Unknown	respiratory system	Human	2012	Commins2023	3	109/16/3/6/59/88/50/91	507	DCC1	5	100	5.1	ERR363355,ERR337765	PRJEB2779	SAMEA2070306	GCA_900136765.1
GCF-900139335.1	M. abscessus	abscessus	14	Unknown	United Kingdom	Unknown	respiratory system	Human	2011	Commins2023	3	109/16/3/6/59/88/50/91	507	DCC1	5	100	5.1	ERR363250,ERR330764	PRJEB2779	SAMEA1973643	GCA_900139335.1
GCF-900133165.1	M. abscessus	massiliense	926	RHS_K	United Kingdom	CF	respiratory system	Human	2009	Bryant et al 2016	33	183	631	#N/A	82	98.7	5.1	ERR490670	PRJEB2779	SAMEA2275648	GCA_900133165.1
GCF-900131285.1	M. abscessus	abscessus	245	Unknown	United Kingdom	Unknown	respiratory system	Human	2004	Commins2023	37	169	615	#N/A	30	99.4	5.2	ERR369245,ERR330910	PRJEB2779	SAMEA2070547	GCA_900131285.1
GCF-900140295.1	M. abscessus	massiliense	727	PAP_A	United Kingdom	?	respiratory system	Human	Unknown	Bryant et al 2016	1	10107236	403	DCC3a	33	98.7	5.2	ERR369169	PRJEB2779	SAMEA2151750	GCA_900140295.1
GCF-900136385.1	M. abscessus	abscessus	1125	BIR_U	United Kingdom	CF	respiratory system	Human	2011	Bryant et al 2016	38	51	580581	DCC4	101	99.3	5.2	ERR494967	PRJEB2779	SAMEA2275851	GCA_900136385.1
GCF-900140625.1	M. abscessus	abscessus	601	UNC_U	USA	CF	respiratory system	Human	Unknown	Bryant et al 2016	3	109/16/3/6/59/88/50/91	514	DCC1	5	100	5.2	ERR373968	PRJEB2779	SAMEA2162740	GCA_900140625.1
GCF-900135515.1	M. abscessus	abscessus	67	Unknown	United Kingdom	Unknown	respiratory system	Human	2011	#N/A	3	109/16/3/6/59/88/50/91	493	DCC1	5	99.9	5.2	ERR363303,ERR330817	PRJEB2779	SAMEA2071195	GCA_900135515.1
GCF-900136245.1	M. abscessus	abscessus	1009	RHS_O	United Kingdom	CF	respiratory system	Human	2011	Bryant et al 2016	3	109/16/3/6/59/88/50/91	493	DCC1	5	99.7	5.2	ERR494870	PRJEB2779	SAMEA2275735	GCA_900136245.1
GCF-900137275.1	M. abscessus	abscessus	1024	RHS_O	United Kingdom	CF	respiratory system	Human	2012	Bryant et al 2016	3	109/16/3/6/59/88/50/91	493	DCC1	5	99.9	5.2	ERR494884	PRJEB2779	SAMEA2275750	GCA_900137275.1
GCF-900132425.1	M. abscessus	abscessus	333	Unknown	United Kingdom	Unknown	respiratory system	Human	2005	Commins2023	3	109/16/3/6/59/88/50/91	476	DCC1	5	99.8	5.2	ERR369333,ERR337894	PRJEB2779	SAMEA2068813	GCA_900132425.1
GCF-003072205.1	M. abscessus	abscessus	G182	Unknown	China	non-CF	sputum or bronchoalveolar lavage	Human	2016	Ye2019	95	143	591	#N/A	19	99.7	5.2		PRJNA448987	SAMN08931129	GCA_003072205.1
GCF-900138775.1	M. abscessus	abscessus	445	SMRL_BT	United Kingdom	Non-CF	respiratory system	Human	2011	Bryant et al 2016	3	109/16/3/6/59/88/50/91	385410471501	DCC1	5	100	5.2	ERR374141,ERR340511	PRJEB2779	SAMEA2071554	GCA_900138775.1
GCF-900133945.1	M. abscessus	abscessus	409	SMRL_CF	United Kingdom	?	respiratory system	Human	2010	Bryant et al 2016	50	191/71	null	DCC5	23	99.3	5.2	ERR343235,ERR374105	PRJEB2779	SAMEA2071542	GCA_900133945.1
GCF-900136365.1	M. abscessus	abscessus	1114	Unknown	Australia	Unknown	respiratory system	Human	2012	Commins2023	48	84	473	#N/A	38	99.7	5.2	ERR494957	PRJEB2779	SAMEA2275840	GCA_900136365.1
GCF-001213825.1	M. abscessus	abscessus	PAP020	PAP_018	United Kingdom	CF	sputum	Human	2008	Commins2023	3	109/16/3/6/59/88/50/91	null	DCC1	5	99.8	5.3	ERR114984	PRJEB2779	SAMEA1464969	GCA_001213825.1
GCF-900140705.1	M. abscessus	abscessus	612	UNC_BC	USA	CF	respiratory system	Human	Unknown	Bryant et al 2016	3	92	null	DCC1	5	99.9	5.3	ERR373975	PRJEB2779	SAMEA2149349	GCA_900140705.1
GCF-900139285.1	M. abscessus	abscessus	709	UNC_BC	USA	CF	respiratory system	Human	Unknown	Bryant et al 2016	3	90	512	DCC1	5	99.9	5.3	ERR349291,ERR349325	PRJEB2779	SAMEA2154780	GCA_900139285.1
GCF-900138285.1	M. abscessus	abscessus	1086	RVI_BF	United Kingdom	CF	respiratory system	Human	2008	Bryant et al 2016	175	272	null	#N/A	242	99.3	5.5	ERR494941	PRJEB2779	SAMEA2275812	GCA_900138285.1
GCF-900140445.1	M. abscessus	massiliense	538	DEN_AB	Denmark	CF	respiratory system	Human	Unknown	Bryant et al 2016	19	null	null	#N/A	204	98.9	4.6	ERR373942	PRJEB2779	SAMEA2143632	GCA_900140445.1
GCF-900141285.1	M. abscessus	abscessus	576	Unknown	USA	Unknown	respiratory system	Human	Unknown	#N/A	150	221	null	#N/A	94	99.9	4.8	ERR373950	PRJEB2779	SAMEA2146751	GCA_900141285.1
GCF-900139205.1	M. abscessus	abscessus	675	UNC_AS	USA	CF	respiratory system	Human	Unknown	Bryant et al 2016	null	null	null	#N/A	202	99.7	4.8	ERR349284,ERR349318	PRJEB2779	SAMEA2143576	GCA_900139205.1
GCF-900140735.1	M. abscessus	massiliense	616	UNC_X	USA	CF	respiratory system	Human	Unknown	Bryant et al 2016	125	178	686	#N/A	54	98.8	4.8	ERR373978	PRJEB2779	SAMEA2163129	GCA_900140735.1
GCF-001214045.1	M. abscessus	bolletii	PAP064	PRJEB2779_3	United Kingdom	Unknown	sputum	Human	2009	Commins2023	40	null	null	#N/A	58	98.4	4.9	ERR115028	PRJEB2779	SAMEA1464864	GCA_001214045.1
GCF-001213665.1	M. abscessus	bolletii	PAP033	PRJEB2779_3	United Kingdom	Unknown	sputum	Human	2008	Commins2023	40	55	419	#N/A	58	98.6	4.9	ERR114997	PRJEB2779	SAMEA1464856	GCA_001213665.1
GCF-900131485.1	M. abscessus	abscessus	841	AUS_AG	Australia	CF	respiratory system	Human	2010	Bryant et al 2016	null	null	null	#N/A	153	99.2	4.9	ERR459853	PRJEB2779	SAMEA2259646	GCA_900131485.1
GCF-002142855.1	M. abscessus	massiliense	FLAC040	Unknown	USA	Unknown	Unknown	Human	2015	Caverly2016	2	116/2/161	354	DCC7	42	98.7	4.9	SRR5483263	PRJNA315990	SAMN06806044	GCA_002142855.1
GCF-000523735.1	M. abscessus	massiliense	MAB_082312_2272	Unknown	USA	Unknown	Unknown	Human	2008	#N/A	1	45901	423	DCC3a	33	97.5	4.9		PRJNA203567	SAMN02641617	GCA_000523735.1
GCF-900137855.1	M. abscessus	bolletii	1033	Unknown	United Kingdom	Unknown	respiratory system	Human	2012	Commins2023	116	167	662	#N/A	41	98.7	4.9	ERR494892	PRJEB2779	SAMEA2275759	GCA_900137855.1
GCF-002800885.1	M. abscessus	abscessus	6094	China_abscessus74	China	non-CF	Sputum or lavage	Human	Between 2012-2015	Li2017	98	null	null	#N/A	281	99.6	4.9		PRJNA398137	SAMN07501846	GCA_002800885.1
GCF-017176395.1	M. abscessus	massiliense	GD44	GD44	Canada	Unknown	Unknown	Human	2019	#N/A	8	13	567600575576	DCC3b	37	99.1	4.9		PRJNA669041	SAMN16839151	GCA_017176395.1
GCF-900137465.1	M. abscessus	abscessus	1050	RHS_N	United Kingdom	CF	respiratory system	Human	2012	Bryant et al 2016	38	51	580581	DCC4	101	99.4	4.9	ERR494908	PRJEB2779	SAMEA2275776	GCA_900137465.1
GCF-900135235.1	M. abscessus	bolletii	36	Unknown	United Kingdom	Unknown	respiratory system	Human	2011	Commins2023	137	195	646	#N/A	113	98.7	4.9	ERR363272,ERR330786	PRJEB2779	SAMEA2070597	GCA_900135235.1
GCF-900132235.1	M. abscessus	massiliense	864	AUS_AP	Australia	Non-CF	respiratory system	Human	2010	Bryant et al 2016	125	178	625	#N/A	54	98.6	4.9	ERR459946	PRJEB2779	SAMEA2259669	GCA_900132235.1
GCF-900134325.1	M. abscessus	massiliense	871	AUS_AP	Australia	Non-CF	respiratory system	Human	2004	Bryant et al 2016	125	178	625	#N/A	54	98.7	4.9	ERR459952	PRJEB2779	SAMEA2259676	GCA_900134325.1
GCF-900131855.1	M. abscessus	massiliense	861	AUS_AP	Australia	Non-CF	respiratory system	Human	2006	Bryant et al 2016	125	178	625	#N/A	54	98.7	4.9	ERR459943	PRJEB2779	SAMEA2259666	GCA_900131855.1
GCF-900135785.1	M. abscessus	abscessus	820	AUS_Z	Australia	CF	respiratory system	Human	2012	Bryant et al 2016	128	181	629	#N/A	70	99.7	4.9	ERR459850	PRJEB2779	SAMEA2259625	GCA_900135785.1
GCF-900140165.1	M. abscessus	abscessus	522	DEN_M	Denmark	CF	respiratory system	Human	Unknown	Bryant et al 2016	149	218	675	#N/A	28	99.7	5	ERR369142	PRJEB2779	SAMEA2163337	GCA_900140165.1
GCF-900140975.1	M. abscessus	abscessus	657	UNC_G	USA	CF	respiratory system	Human	Unknown	Bryant et al 2016	124	220	677	#N/A	187	99.6	5	ERR374002	PRJEB2779	SAMEA2145083	GCA_900140975.1
GCF-900131715.1	M. abscessus	abscessus	285	Unknown	United Kingdom	Unknown	respiratory system	Human	2005	#N/A	119	171	616	#N/A	55	99.4	5	ERR369285,ERR337846	PRJEB2779	SAMEA2068797	GCA_900131715.1
GCF-000239055.1	M. abscessus	massiliense	CCUG 48898	Unknown	Unknown	Unknown	Unknown	Unknown	Unknown	#N/A	13	20	367	#N/A	63	98.1	5		PRJNA73693	SAMN02470910	GCA_000239055.1
GCF-001216165.1	M. abscessus	massiliense	PAP117	PRJEB2779_27	United Kingdom	Unknown	sputum	Human	2010	Commins2023	45	null	null	#N/A	57	98.1	5	ERR115081	PRJEB2779	SAMEA1464865	GCA_001216165.1
GCF-900133715.1	M. abscessus	abscessus	941	BIR_A	United Kingdom	CF	respiratory system	Human	2009	Bryant et al 2016	135	189	639	#N/A	48	99.5	5	ERR490680	PRJEB2779	SAMEA2275663	GCA_900133715.1
GCF-900130615.1	M. abscessus	bolletii	185	Unknown	United Kingdom	Unknown	respiratory system	Human	2003	Commins2023	116	167	613	#N/A	41	98.8	5	ERR369185,ERR330850	PRJEB2779	SAMEA2070430	GCA_900130615.1
GCF-900132145.1	M. abscessus	bolletii	313	Unknown	United Kingdom	Unknown	respiratory system	Human	2007	Commins2023	116	167	613	#N/A	41	98.8	5	ERR369313,ERR337874	PRJEB2779	SAMEA2071373	GCA_900132145.1
GCF-900132745.1	M. abscessus	bolletii	363	Unknown	United Kingdom	Unknown	respiratory system	Human	2008	Commins2023	116	167	613	#N/A	41	98.7	5	ERR343197,ERR374059	PRJEB2779	SAMEA2068957	GCA_900132745.1
GCF-002800685.1	M. abscessus	abscessus	2940	China_abscessus_36	China	non-CF	Sputum or lavage	Human	Between 2012-2015	Li2017	88	134	638	#N/A	34	99.4	5		PRJNA398137	SAMN07501864	GCA_002800685.1
GCF-900133325.1	M. abscessus	abscessus	379	SMRL_AK	United Kingdom	?	respiratory system	Human	2009	Bryant et al 2016	132	186	634	#N/A	147	99.3	5	ERR343213,ERR374075	PRJEB2779	SAMEA2071457	GCA_900133325.1
GCF-900136855.1	M. abscessus	abscessus	128	Unknown	United Kingdom	Unknown	respiratory system	Human	2012	#N/A	52	74	460	#N/A	29	99.5	5	ERR363364,ERR337774	PRJEB2779	SAMEA2070411	GCA_900136855.1
GCF-900139515.1	M. abscessus	abscessus	89	Unknown	Ireland	Unknown	respiratory system	Human	2012	Commins2023	88	134	638	#N/A	34	99.4	5	ERR363325,ERR337735	PRJEB2779	SAMEA2070297	GCA_900139515.1
GCF-900140435.1	M. abscessus	abscessus	264	Unknown	United Kingdom	Unknown	respiratory system	Human	2005	Commins2023	37	169	615	#N/A	30	99.4	5.1	ERR369264,ERR337825	PRJEB2779	SAMEA2068681	GCA_900140435.1
GCF-900136505.1	M. abscessus	abscessus	502	LTH_L	United Kingdom	CF	respiratory system	Human	2012	Bryant et al 2016	3	109/16/3/6/59/88/50/91	495	DCC1	5	99.9	5.1	ERR374198,ERR340567	PRJEB2779	SAMEA2071624	GCA_900136505.1
GCF-900136535.1	M. abscessus	abscessus	504	LTH_N	United Kingdom	CF	respiratory system	Human	2012	Bryant et al 2016	3	109/16/3/6/59/88/50/91	495	DCC1	5	99.9	5.1	ERR374200,ERR340569	PRJEB2779	SAMEA2069317	GCA_900136535.1
GCF-900140215.1	M. abscessus	bolletii	536	Unknown	Denmark	Unknown	respiratory system	Human	Unknown	#N/A	24	35/45	null	#N/A	67	98.8	5.1	ERR369149	PRJEB2779	SAMEA1971359	GCA_900140215.1
GCF-900139345.1	M. abscessus	abscessus	10	Unknown	United Kingdom	Unknown	respiratory system	Human	Unknown	#N/A	3	109/16/3/6/59/88/50/91	433	DCC1	5	99.9	5.1	ERR363246,ERR330760	PRJEB2779	SAMEA2071134	GCA_900139345.1
GCF-900138265.1	M. abscessus	abscessus	1143	BTL_H	United Kingdom	?	respiratory system	Human	2013	Bryant et al 2016	50	191/71	null	DCC5	23	99.1	5.1	ERR494979	PRJEB2779	SAMEA2275869	GCA_900138265.1
GCF-900131015.1	M. abscessus	abscessus	802	AUS_R	Australia	CF	respiratory system	Human	2003	Bryant et al 2016	3	109/16/3/6/59/88/50/91	446	DCC1	5	99.7	5.1	ERR459813	PRJEB2779	SAMEA2259607	GCA_900131015.1
GCF-900133345.1	M. abscessus	abscessus	384	Unknown	United Kingdom	Unknown	respiratory system	Human	2009	Commins2023	3	86	481	DCC1	5	99.8	5.1	ERR343217,ERR374080	PRJEB2779	SAMEA2068964	GCA_900133345.1
GCF-900139565.1	M. abscessus	abscessus	136	Unknown	United Kingdom	Unknown	respiratory system	Human	Unknown	#N/A	34	103	668	#N/A	28	99.7	5.1	ERR363372,ERR337782	PRJEB2779	SAMEA2071244	GCA_900139565.1
GCF-900140515.1	M. abscessus	abscessus	587	UNC_M	USA	CF	respiratory system	Human	Unknown	Bryant et al 2016	3	109/16/3/6/59/88/50/91	433	DCC1	5	100	5.1	ERR373959	PRJEB2779	SAMEA2142635	GCA_900140515.1
GCF-001217485.1	M. abscessus	massiliense	PAP147	PAP_024	United Kingdom	CF	sputum	Human	2009	#N/A	1	null	null	DCC3a	33	95.9	5.1	ERR119084	PRJEB2779	SAMEA1317698	GCA_001217485.1
GCF-900140645.1	M. abscessus	abscessus	602	UNC_V	USA	CF	respiratory system	Human	Unknown	Bryant et al 2016	3	109/16/3/6/59/88/50/91	361362	DCC1	5	99.9	5.1	ERR373969	PRJEB2779	SAMEA2154104	GCA_900140645.1
GCF-900137965.1	M. abscessus	abscessus	553	RVI_AB	United Kingdom	CF	respiratory system	Human	2013	Bryant et al 2016	3	109/16/3/6/59/88/50/91	null	DCC1	5	99.8	5.1	ERR363410,ERR363463	PRJEB2779	SAMEA2160658	GCA_900137965.1
GCF-900140425.1	M. abscessus	abscessus	577	UNC_E	USA	CF	respiratory system	Human	Unknown	Bryant et al 2016	3	109/16/3/6/59/88/50/91	513	DCC1	5	99.9	5.1	ERR373951	PRJEB2779	SAMEA2142728	GCA_900140425.1
GCF-900135855.1	M. abscessus	abscessus	857	AUS_AN	Australia	Non-CF	respiratory system	Human	2006	Bryant et al 2016	3	109/16/3/6/59/88/50/91	494	DCC1	5	99.7	5.1	ERR459941	PRJEB2779	SAMEA2259662	GCA_900135855.1
GCF-001215905.1	M. abscessus	massiliense	PAP096	PAP_019	United Kingdom	CF	sputum	Human	2010	#N/A	1	10107236	403	DCC3a	33	98.6	5.2	ERR115060	PRJEB2779	SAMEA1464914	GCA_001215905.1
GCF-001214305.1	M. abscessus	massiliense	PAP092	PAP_019	United Kingdom	CF	sputum	Human	2010	#N/A	1	10107236	403	DCC3a	33	98.7	5.2	ERR115056	PRJEB2779	SAMEA1464945	GCA_001214305.1
GCF-001216825.1	M. abscessus	massiliense	PAP073	PAP_019	United Kingdom	CF	sputum	Human	2010	#N/A	1	10107236	403	DCC3a	33	98.7	5.2	ERR115037	PRJEB2779	SAMEA1464831	GCA_001216825.1
GCF-001217225.1	M. abscessus	massiliense	PAP081	PAP_019	United Kingdom	CF	sputum	Human	2010	#N/A	1	10107236	403	DCC3a	33	98.7	5.2	ERR115045	PRJEB2779	SAMEA1464855	GCA_001217225.1
GCF-900136355.1	M. abscessus	abscessus	1019	RHS_O	United Kingdom	CF	respiratory system	Human	2011	Bryant et al 2016	3	109/16/3/6/59/88/50/91	493	DCC1	5	99.8	5.2	ERR494880	PRJEB2779	SAMEA2275745	GCA_900136355.1
GCF-900136115.1	M. abscessus	abscessus	996	RHS_O	United Kingdom	CF	respiratory system	Human	2011	Bryant et al 2016	3	109/16/3/6/59/88/50/91	493	DCC1	5	99.9	5.2	ERR494860	PRJEB2779	SAMEA2275722	GCA_900136115.1
GCF-900139195.1	M. abscessus	abscessus	665	UNC_AY	USA	CF	respiratory system	Human	Unknown	Bryant et al 2016	3	109/16/3/6/59/88/50/91	520	DCC1	5	99.9	5.2	ERR349281,ERR349315	PRJEB2779	SAMEA2162897	GCA_900139195.1
GCF-900134535.1	M. abscessus	bolletii	968	Unknown	United Kingdom	Unknown	respiratory system	Human	2010	Commins2023	49	70	454	#N/A	64	98.7	5.2	ERR490703	PRJEB2779	SAMEA2275694	GCA_900134535.1
GCF-900134935.1	M. abscessus	abscessus	460	SMRL_CY	United Kingdom	CF	respiratory system	Human	2011	Bryant et al 2016	3	109/16/3/6/59/88/50/91	476	DCC1	5	99.8	5.2	ERR374156,ERR340526	PRJEB2779	SAMEA2071559	GCA_900134935.1
GCF-900138815.1	M. abscessus	abscessus	473	RBL_D	United Kingdom	CF	respiratory system	Human	Unknown	Bryant et al 2016	3	109/16/3/6/59/88/50/91	385410471501	DCC1	5	100	5.2	ERR374169,ERR340539	PRJEB2779	SAMEA2070905	GCA_900138815.1
GCF-900135025.1	M. abscessus	abscessus	433	SMRL_X	United Kingdom	?	respiratory system	Human	2011	Bryant et al 2016	3	109/16/3/6/59/88/50/91	385410471501	DCC1	5	100	5.2	ERR374129,ERR340499	PRJEB2779	SAMEA2071550	GCA_900135025.1
GCF-900132875.1	M. abscessus	abscessus	823	AUS_AA	Australia	CF	respiratory system	Human	2008	Bryant et al 2016	3	109/16/3/6/59/88/50/91	483	DCC1	5	99.6	5.2	ERR459829	PRJEB2779	SAMEA2259628	GCA_900132875.1
GCF-000270585.1	M. abscessus	abscessus	3A-0122-S	3A	USA	Unknown	Unknown	Unknown	Unknown	#N/A	3	29/57/60	421	DCC1	5	99.8	5.2	SRR315367,SRR315368	PRJNA65161	SAMN00672648	GCA_000270585.1
GCF-001212845.1	M. abscessus	abscessus	PAP002	PAP_018	United Kingdom	CF	sputum	Human	2008	Commins2023	3	109/16/3/6/59/88/50/91	416	DCC1	5	99.9	5.3	ERR114966	PRJEB2779	SAMEA1464951	GCA_001212845.1
GCF-001215045.1	M. abscessus	abscessus	PAP077	PAP_018	United Kingdom	CF	sputum	Human	2008	#N/A	3	109/16/3/6/59/88/50/91	416	DCC1	5	99.9	5.3	ERR115041	PRJEB2779	SAMEA1464934	GCA_001215045.1
GCF-900134955.1	M. abscessus	abscessus	464	SMRL_CU	United Kingdom	CF	respiratory system	Human	2011	Bryant et al 2016	3	109/16/3/6/59/88/50/91	null	DCC1	5	100	5.3	ERR374160,ERR340530	PRJEB2779	SAMEA2070902	GCA_900134955.1
GCF-900133305.1	M. abscessus	abscessus	375	SMRL_BX	United Kingdom	?	respiratory system	Human	2009	Bryant et al 2016	3	21	369	DCC1	5	99.9	5.3	ERR343209,ERR374071	PRJEB2779	SAMEA2068961	GCA_900133305.1
GCF-900141455.1	M. abscessus	abscessus	901	SVH_S	Ireland	CF	respiratory system	Human	2008	Bryant et al 2016	3	null	null	DCC1	5	99.3	5.3	ERR459974	PRJEB2779	SAMEA2259706	GCA_900141455.1
GCF-900138175.1	M. abscessus	abscessus	1146	STH_B	United Kingdom	CF	respiratory system	Human	2013	Bryant et al 2016	3	109/16/3/6/59/88/50/91	496	DCC1	5	99.8	5.3	ERR484996	PRJEB2779	SAMEA2275872	GCA_900138175.1
GCF-900133755.1	M. abscessus	massiliense	948	RHS_H	United Kingdom	CF	respiratory system	Human	2010	Bryant et al 2016	1	10107236	403	DCC3a	33	98.6	5.4	ERR490687	PRJEB2779	SAMEA2275670	GCA_900133755.1
GCF-017175115.1	M. abscessus	abscessus	GD52	GD52	United Kingdom	Unknown	Unknown	Human	2019	#N/A	4	17/230/5/61/53	434539	DCC2	9	99.7	5.4		PRJNA669041	SAMN16581383	GCA_017175115.1
GCF-900137055.1	M. abscessus	abscessus	859	AUS_AO	Australia	Non-CF	respiratory system	Human	2004	Bryant et al 2016	null	null	null	#N/A	237	99.2	4.7	ERR459856	PRJEB2779	SAMEA2259664	GCA_900137055.1
GCF-002801435.1	M. abscessus	abscessus	A218	China_abscessus86	China	non-CF	Sputum or lavage	Human	Between 2012-2015	Li2017	null	null	null	#N/A	157	99.4	4.8		PRJNA398137	SAMN07501799	GCA_002801435.1
GCF-002799855.1	M. abscessus	massiliense	A247	China_massiliense39	China	non-CF	Sputum or lavage	Human	Between 2012-2015	Li2017	59	null	null	#N/A	121	98.7	4.8		PRJNA398137	SAMN07501928	GCA_002799855.1
GCF-900140825.1	M. abscessus	abscessus	634	UNC_AF	USA	CF	respiratory system	Human	Unknown	Bryant et al 2016	152	224	681	#N/A	193	99.7	4.8	ERR373990	PRJEB2779	SAMEA2151402	GCA_900140825.1
GCF-002799915.1	M. abscessus	massiliense	a205	China_massiliense24	China	non-CF	Sputum or lavage	Human	Between 2012-2015	Li2017	33	46	536577	#N/A	46	98.6	4.8		PRJNA398137	SAMN07501925	GCA_002799915.1
GCF-900140695.1	M. abscessus	abscessus	613	UNC_BI	USA	CF	respiratory system	Human	Unknown	Bryant et al 2016	151	222	679	#N/A	186	99.6	4.8	ERR373976	PRJEB2779	SAMEA2147770	GCA_900140695.1
GCF-900141275.1	M. abscessus	massiliense	707	UNC_X	USA	CF	respiratory system	Human	Unknown	Bryant et al 2016	125	178	686	#N/A	54	98.8	4.8	ERR374030	PRJEB2779	SAMEA2148667	GCA_900141275.1
GCF-900138865.1	M. abscessus	bolletii	479	Unknown	United Kingdom	Unknown	respiratory system	Human	Unknown	#N/A	56	78	465	#N/A	195	98.9	4.9	ERR374175,ERR340545	PRJEB2779	SAMEA2070907	GCA_900138865.1
GCF-900133545.1	M. abscessus	abscessus	765	AUS_I	Australia	CF	respiratory system	Human	2010	Bryant et al 2016	124	176	623	#N/A	187	99.3	4.9	ERR459843	PRJEB2779	SAMEA2259570	GCA_900133545.1
GCF-002142765.1	M. abscessus	massiliense	FLAC078	Unknown	USA	Unknown	Unknown	Human	2015	Caverly2016	2	116/2/161	354	DCC7	42	98.7	4.9	SRR5483258	PRJNA315990	SAMN06806049	GCA_002142765.1
GCF-900138855.1	M. abscessus	massiliense	478	RBL_I	United Kingdom	CF	respiratory system	Human	Unknown	Bryant et al 2016	2	116/2/161	354	DCC7	42	98.5	4.9	ERR374174,ERR340544	PRJEB2779	SAMEA2071617	GCA_900138855.1
GCF-900137225.1	M. abscessus	abscessus	1070	BIR_AB	United Kingdom	CF	respiratory system	Human	2012	Bryant et al 2016	38	51	580581	DCC4	101	99.3	4.9	ERR484978	PRJEB2779	SAMEA2275796	GCA_900137225.1
GCF-002802525.1	M. abscessus	abscessus	A337	China_abscessus_44	China	non-CF	Sputum or lavage	Human	Between 2012-2015	Li2017	90	null	null	#N/A	74	99.4	4.9		PRJNA398137	SAMN07501831	GCA_002802525.1
GCF-900132285.1	M. abscessus	bolletii	316	Unknown	United Kingdom	Unknown	respiratory system	Human	2007	Commins2023	47	69	450	#N/A	61	98.8	5	ERR369316,ERR337877	PRJEB2779	SAMEA2071374	GCA_900132285.1
GCF-900131105.1	M. abscessus	bolletii	224	Unknown	United Kingdom	Unknown	respiratory system	Human	2004	Commins2023	47	69	450	#N/A	61	98.8	5	ERR369224,ERR330889	PRJEB2779	SAMEA2070540	GCA_900131105.1
GCF-900131255.1	M. abscessus	bolletii	240	Unknown	United Kingdom	Unknown	respiratory system	Human	2004	Commins2023	47	69	450	#N/A	61	98.8	5	ERR369240,ERR330905	PRJEB2779	SAMEA2068675	GCA_900131255.1
GCF-900140315.1	M. abscessus	abscessus	194	Unknown	United Kingdom	Unknown	respiratory system	Human	2003	Commins2023	119	171	616	#N/A	55	99.4	5	ERR369194,ERR330859	PRJEB2779	SAMEA2070433	GCA_900140315.1
GCF-900133335.1	M. abscessus	bolletii	377	Unknown	United Kingdom	Unknown	respiratory system	Human	2009	Commins2023	47	69	450	#N/A	61	98.8	5	ERR343211,ERR374073	PRJEB2779	SAMEA2070777	GCA_900133335.1
GCF-900133925.1	M. abscessus	bolletii	405	Unknown	United Kingdom	Unknown	respiratory system	Human	2010	#N/A	116	167	613	#N/A	41	98.7	5	ERR343231,ERR374101	PRJEB2779	SAMEA2068971	GCA_900133925.1
GCF-900132785.1	M. abscessus	bolletii	344	Unknown	United Kingdom	Unknown	respiratory system	Human	2008	Commins2023	116	167	613	#N/A	41	98.8	5	ERR343178,ERR374040	PRJEB2779	SAMEA2070674	GCA_900132785.1
GCF-900133395.1	M. abscessus	abscessus	389	SMRL_AK	United Kingdom	?	respiratory system	Human	2010	Bryant et al 2016	132	186	634	#N/A	147	99.4	5	ERR343220,ERR374085	PRJEB2779	SAMEA2070781	GCA_900133395.1
GCF-900136845.1	M. abscessus	abscessus	126	Unknown	United Kingdom	Unknown	respiratory system	Human	2012	Commins2023	52	74	460	#N/A	29	99.4	5	ERR363362,ERR337772	PRJEB2779	SAMEA2070818	GCA_900136845.1
GCF-900133565.1	M. abscessus	abscessus	854	AUS_AL	Australia	Non-CF	respiratory system	Human	2005	Bryant et al 2016	3	109/16/3/6/59/88/50/91	482	DCC1	5	99.9	5	ERR459938	PRJEB2779	SAMEA2259659	GCA_900133565.1
GCF-900137995.1	M. abscessus	abscessus	844	AUS_AJ	Australia	CF	respiratory system	Human	2008	Bryant et al 2016	3	109/16/3/6/59/88/50/91	null	DCC1	5	99.9	5	ERR459929	PRJEB2779	SAMEA2259649	GCA_900137995.1
GCF-900137175.1	M. abscessus	abscessus	1165	PAP_D	United Kingdom	CF	respiratory system	Human	2012	Bryant et al 2016	38	null	null	DCC4	101	99.3	5.1	ERR473267	PRJEB2779	SAMEA2275627	GCA_900137175.1
GCF-900141355.1	M. abscessus	massiliense	787	HOL_D	United Kingdom	CF	respiratory system	Human	Unknown	Bryant et al 2016	2	116/2/161	null	DCC7	42	98.6	5.1	ERR459798	PRJEB2779	SAMEA2259592	GCA_900141355.1
GCF-003582945.1	M. abscessus	massiliense	G110	Unknown	China	non-CF	sputum or bronchoalveolar lavage	Human	2017	Ye2019	1	45901	null	DCC3a	33	98.9	5.1		PRJNA488058	SAMN09917510	GCA_003582945.1
GCF-900140605.1	M. abscessus	abscessus	597	UNC_CV	USA	CF	respiratory system	Human	Unknown	Bryant et al 2016	3	109/16/3/6/59/88/50/91	385410471501	DCC1	5	99.9	5.1	ERR373965	PRJEB2779	SAMEA2160050	GCA_900140605.1
GCF-900130725.1	M. abscessus	abscessus	801	AUS_R	Australia	CF	respiratory system	Human	2002	Bryant et al 2016	3	109/16/3/6/59/88/50/91	446	DCC1	5	99.8	5.1	ERR459812	PRJEB2779	SAMEA2259606	GCA_900130725.1
GCF-900131465.1	M. abscessus	abscessus	772	AUS_J	Australia	CF	respiratory system	Human	2004	Bryant et al 2016	3	109/16/3/6/59/88/50/91	null	DCC1	5	99.6	5.1	ERR459787	PRJEB2779	SAMEA2259577	GCA_900131465.1
GCF-900135775.1	M. abscessus	abscessus	815	AUS_Y	Australia	CF	respiratory system	Human	2011	Bryant et al 2016	3	109/16/3/6/59/88/50/91	487	DCC1	5	99.8	5.1	ERR459826	PRJEB2779	SAMEA2259620	GCA_900135775.1
GCF-900133455.1	M. abscessus	abscessus	775	AUS_L	Australia	CF	respiratory system	Human	2009	Bryant et al 2016	null	null	null	#N/A	227	99.6	5.1	ERR459790	PRJEB2779	SAMEA2259580	GCA_900133455.1
GCF-900137675.1	M. abscessus	abscessus	1067	BIR_W	United Kingdom	CF	respiratory system	Human	2012	Bryant et al 2016	3	86	481	DCC1	5	99.8	5.1	ERR494924	PRJEB2779	SAMEA2275793	GCA_900137675.1
GCF-002801485.1	M. abscessus	abscessus	5681	China_abscessus69	China	non-CF	Sputum or lavage	Human	Between 2012-2015	Li2017	null	null	null	#N/A	20	99.7	5.1		PRJNA398137	SAMN07501796	GCA_002801485.1
GCF-900131005.1	M. abscessus	abscessus	793	Unknown	Australia	Unknown	respiratory system	Human	2003	Commins2023	3	109/16/3/6/59/88/50/91	null	DCC1	5	99.7	5.1	ERR459804	PRJEB2779	SAMEA2259598	GCA_900131005.1
GCF-900141265.1	M. abscessus	abscessus	701	UNC_AK	USA	CF	respiratory system	Human	Unknown	Bryant et al 2016	3	109/16/3/6/59/88/50/91	433	DCC1	5	100	5.1	ERR374026	PRJEB2779	SAMEA2150651	GCA_900141265.1
GCF-001214805.1	M. abscessus	massiliense	PAP145	PAP_024	United Kingdom	CF	sputum	Human	2009	Commins2023	1	10107236	403	DCC3a	33	98.7	5.2	ERR119082	PRJEB2779	SAMEA1317706	GCA_001214805.1
GCF-015023725.1	M. abscessus	abscessus	JHN_AB_0027_1	JHN_AB_0027	USA	CF	Unknown	Human	Unknown	Bronson2021	22	40	null	#N/A	24	99.4	5.2	SRR12574862	PRJNA523365	SAMN11101010	GCA_015023725.1
GCF-900133515.1	M. abscessus	abscessus	778	HOL_A	Netherlands	CF	respiratory system	Human	2009	Bryant et al 2016	3	109/16/3/6/59/88/50/91	385410471501	DCC1	5	99.9	5.2	ERR459793	PRJEB2779	SAMEA2259583	GCA_900133515.1
GCF-900130315.1	M. abscessus	abscessus	148	Unknown	United Kingdom	Unknown	respiratory system	Human	2001	Commins2023	53	75	461	#N/A	34	99	5.2	ERR363384,ERR337794	PRJEB2779	SAMEA2071247	GCA_900130315.1
GCF-900139425.1	M. abscessus	abscessus	8	Unknown	United Kingdom	Unknown	respiratory system	Human	Unknown	#N/A	3	21	369	DCC1	5	99.9	5.3	ERR363244,ERR330758	PRJEB2779	SAMEA2070154	GCA_900139425.1
GCF-900134815.1	M. abscessus	abscessus	450	SMRL_BX	United Kingdom	?	respiratory system	Human	2011	Bryant et al 2016	3	21	369	DCC1	5	99.9	5.3	ERR374146,ERR340516	PRJEB2779	SAMEA2069141	GCA_900134815.1
GCF-900133995.1	M. abscessus	abscessus	415	SMRL_BX	United Kingdom	?	respiratory system	Human	2010	Bryant et al 2016	3	21	369	DCC1	5	99.9	5.3	ERR343240,ERR374111	PRJEB2779	SAMEA2071544	GCA_900133995.1
GCF-900139485.1	M. abscessus	abscessus	87	Unknown	Ireland	Unknown	respiratory system	Human	2011	Commins2023	48	249	null	#N/A	38	99.7	5.3	ERR363323,ERR337733	PRJEB2779	SAMEA2070707	GCA_900139485.1
GCF-900138035.1	M. abscessus	abscessus	1150	STH_F	United Kingdom	CF	respiratory system	Human	2013	Bryant et al 2016	3	109/16/3/6/59/88/50/91	496	DCC1	5	99.8	5.3	ERR484950	PRJEB2779	SAMEA2275876	GCA_900138035.1
GCF-900131135.1	M. abscessus	bolletii	228	Unknown	United Kingdom	Unknown	respiratory system	Human	2004	Commins2023	122	173	619	#N/A	87	98.7	5.3	ERR369228,ERR330893	PRJEB2779	SAMEA2068672	GCA_900131135.1
GCF-002800085.1	M. abscessus	massiliense	287	China_massiliense26	China	non-CF	Sputum or lavage	Human	Between 2012-2015	Li2017	33	46	536577	#N/A	46	98.2	4.7		PRJNA398137	SAMN07501912	GCA_002800085.1
GCF-002801735.1	M. abscessus	massiliense	A289	China_massiliense5	China	non-CF	Sputum or lavage	Human	Between 2012-2015	Li2017	8	13	567600575576	DCC3b	37	99.1	4.8		PRJNA398137	SAMN07501932	GCA_002801735.1
GCF-900136465.1	M. abscessus	massiliense	495	LTH_E	United Kingdom	CF	respiratory system	Human	2012	Bryant et al 2016	33	46	536577	#N/A	46	98.6	4.9	ERR374191,ERR340561	PRJEB2779	SAMEA2069156	GCA_900136465.1
GCF-900130775.1	M. abscessus	massiliense	198	Unknown	United Kingdom	Unknown	respiratory system	Human	2003	Commins2023	1	45901	null	DCC3a	33	98.7	4.9	ERR369198,ERR330863	PRJEB2779	SAMEA1970807	GCA_900130775.1
GCF-002801925.1	M. abscessus	massiliense	59	China_massiliense11	China	non-CF	Sputum or lavage	Human	Between 2012-2015	Li2017	8	13	567600575576	DCC3b	37	99.1	4.9		PRJNA398137	SAMN07501905	GCA_002801925.1
GCF-001217065.1	M. abscessus	massiliense	PAP158	PRJEB2779_18	United Kingdom	Unknown	sputum	Human	2009	Commins2023	45	null	null	#N/A	57	95.2	4.9	ERR119095	PRJEB2779	SAMEA1317692	GCA_001217065.1
GCF-900138905.1	M. abscessus	massiliense	482	RBL_M	United Kingdom	CF	respiratory system	Human	Unknown	Bryant et al 2016	1	45901	486	DCC3a	33	98.8	4.9	ERR374178,ERR340548	PRJEB2779	SAMEA2070908	GCA_900138905.1
GCF-900140085.1	M. abscessus	abscessus	520	DEN_X	Denmark	CF	respiratory system	Human	Unknown	Bryant et al 2016	148	217	674	#N/A	86	99.4	4.9	ERR369140	PRJEB2779	SAMEA2150063	GCA_900140085.1
GCF-900136885.1	M. abscessus	abscessus	141	Unknown	United Kingdom	Unknown	respiratory system	Human	2012	Commins2023	34	null	null	#N/A	28	99.6	4.9	ERR363377,ERR337787	PRJEB2779	SAMEA1964489	GCA_900136885.1
GCF-900140145.1	M. abscessus	abscessus	513	DEN_O	Denmark	CF	respiratory system	Human	Unknown	Bryant et al 2016	149	218	675	#N/A	28	99.7	5	ERR369135	PRJEB2779	SAMEA2161322	GCA_900140145.1
GCF-900140325.1	M. abscessus	abscessus	196	Unknown	United Kingdom	Unknown	respiratory system	Human	2003	Commins2023	119	171	616	#N/A	55	99.4	5	ERR369196,ERR330861	PRJEB2779	SAMEA2071290	GCA_900140325.1
GCF-900141015.1	M. abscessus	massiliense	666	Unknown	USA	Unknown	respiratory system	Human	Unknown	#N/A	1	45901	518	DCC3a	33	98.9	5	ERR374007	PRJEB2779	SAMEA2159498	GCA_900141015.1
GCF-900131215.1	M. abscessus	bolletii	234	Unknown	United Kingdom	Unknown	respiratory system	Human	2004	Commins2023	47	69	450	#N/A	61	98.8	5	ERR369234,ERR330899	PRJEB2779	SAMEA2068673	GCA_900131215.1
GCF-900138025.1	M. abscessus	abscessus	835	AUS_AD	Australia	CF	respiratory system	Human	2013	Bryant et al 2016	134	188	637	#N/A	228	99.5	5	ERR459921	PRJEB2779	SAMEA2259640	GCA_900138025.1
GCF-900136805.1	M. abscessus	abscessus	125	Unknown	United Kingdom	Unknown	respiratory system	Human	2012	Commins2023	52	74	460	#N/A	29	99.5	5	ERR363361,ERR337771	PRJEB2779	SAMEA2070308	GCA_900136805.1
GCF-002801605.1	M. abscessus	abscessus	6010	China_abscessus72	China	non-CF	Sputum or lavage	Human	Between 2012-2015	Li2017	95	null	null	#N/A	19	99.7	5.1		PRJNA398137	SAMN07501788	GCA_002801605.1
GCF-900132175.1	M. abscessus	abscessus	773	AUS_J	Australia	CF	respiratory system	Human	2006	Bryant et al 2016	3	109/16/3/6/59/88/50/91	440	DCC1	5	99.6	5.1	ERR459788	PRJEB2779	SAMEA2259578	GCA_900132175.1
GCF-900136685.1	M. abscessus	abscessus	108	Unknown	United Kingdom	Unknown	respiratory system	Human	2012	Commins2023	142	209	663	#N/A	105	99.6	5.1	ERR363344,ERR337754	PRJEB2779	SAMEA2070714	GCA_900136685.1
GCF-900139615.1	M. abscessus	abscessus	140	Unknown	United Kingdom	Unknown	respiratory system	Human	2012	Commins2023	52	74	460	#N/A	29	99.5	5.1	ERR363376,ERR337786	PRJEB2779	SAMEA2070415	GCA_900139615.1
GCF-900139905.1	M. abscessus	massiliense	635	UNC_AG	USA	CF	respiratory system	Human	Unknown	Bryant et al 2016	2	116/2/161	671	DCC7	42	98.6	5.1	ERR363440,ERR363493	PRJEB2779	SAMEA2154241	GCA_900139905.1
GCF-900140965.1	M. abscessus	abscessus	655	UNC_BO	USA	CF	respiratory system	Human	Unknown	Bryant et al 2016	3	109/16/3/6/59/88/50/91	517	DCC1	5	99.9	5.1	ERR374001	PRJEB2779	SAMEA2155457	GCA_900140965.1
GCF-900137395.1	M. abscessus	abscessus	1042	LEI_B	United Kingdom	CF	respiratory system	Human	2012	Bryant et al 2016	111	156	657	#N/A	47	99.5	5.1	ERR494901	PRJEB2779	SAMEA2275768	GCA_900137395.1
GCF-900141405.1	M. abscessus	abscessus	900	SVH_P	Ireland	CF	respiratory system	Human	2013	Bryant et al 2016	42	229	null	#N/A	29	99.3	5.2	ERR459973	PRJEB2779	SAMEA2259705	GCA_900141405.1
GCF-900139115.1	M. abscessus	abscessus	644	UNC_BL	USA	CF	respiratory system	Human	Unknown	Bryant et al 2016	3	109/16/3/6/59/88/50/91	null	DCC1	5	100	5.2	ERR349276,ERR349310	PRJEB2779	SAMEA2155126	GCA_900139115.1
GCF-001214685.1	M. abscessus	massiliense	PAP141	PAP_019	United Kingdom	CF	sputum	Human	2009	#N/A	1	10107236	403	DCC3a	33	98.7	5.2	ERR115105	PRJEB2779	SAMEA1464903	GCA_001214685.1
GCF-001217105.1	M. abscessus	massiliense	PAP144	PAP_007	United Kingdom	CF	sputum	Human	2008	#N/A	1	10107236	403	DCC3a	33	98.6	5.2	ERR115108	PRJEB2779	SAMEA1464870	GCA_001217105.1
GCF-001216365.1	M. abscessus	massiliense	PAP108	PAP_025	United Kingdom	CF	sputum	Human	2011	#N/A	1	10107236	403	DCC3a	33	98.7	5.2	ERR115072	PRJEB2779	SAMEA1464963	GCA_001216365.1
GCF-900136085.1	M. abscessus	abscessus	994	RHS_O	United Kingdom	CF	respiratory system	Human	2009	Bryant et al 2016	3	109/16/3/6/59/88/50/91	493	DCC1	5	99.6	5.2	ERR494858	PRJEB2779	SAMEA2275720	GCA_900136085.1
GCF-900135525.1	M. abscessus	abscessus	71	Unknown	United Kingdom	Unknown	respiratory system	Human	2010	Commins2023	3	109/16/3/6/59/88/50/91	493	DCC1	5	99.9	5.2	ERR363307,ERR330821	PRJEB2779	SAMEA2070291	GCA_900135525.1
GCF-900133055.1	M. abscessus	bolletii	912	Unknown	United Kingdom	Unknown	respiratory system	Human	2008	Commins2023	49	70	454	#N/A	64	98.7	5.2	ERR459983	PRJEB2779	SAMEA2259717	GCA_900133055.1
GCF-900136965.1	M. abscessus	massiliense	785	HOL_C	Netherlands	CF	respiratory system	Human	2012	Bryant et al 2016	33	204	655	#N/A	46	98.2	5.2	ERR459797	PRJEB2779	SAMEA2259590	GCA_900136965.1
GCF-003072325.1	M. abscessus	abscessus	A254	Unknown	China	non-CF	sputum or bronchoalveolar lavage	Human	2016	Ye2019	3	29/57/60	null	DCC1	5	99.8	5.2		PRJNA448987	SAMN08931122	GCA_003072325.1
GCF-900133105.1	M. abscessus	bolletii	920	Unknown	United Kingdom	Unknown	respiratory system	Human	2013	Commins2023	49	70	454	#N/A	64	98.6	5.2	ERR459987	PRJEB2779	SAMEA2259725	GCA_900133105.1
GCF-900134125.1	M. abscessus	abscessus	73	Unknown	United Kingdom	Unknown	respiratory system	Human	2008	Commins2023	3	29/57/60	379	DCC1	5	99.9	5.2	ERR363309,ERR330823	PRJEB2779	SAMEA2071197	GCA_900134125.1
GCF-900135335.1	M. abscessus	abscessus	47	Unknown	United Kingdom	Unknown	respiratory system	Human	2010	Commins2023	3	29/57/60	379	DCC1	5	99.9	5.2	ERR363283,ERR330797	PRJEB2779	SAMEA2070166	GCA_900135335.1
GCF-900131675.1	M. abscessus	abscessus	281	Unknown	United Kingdom	Unknown	respiratory system	Human	2005	Commins2023	118	170	620	#N/A	111	99.4	5.3	ERR369281,ERR337842	PRJEB2779	SAMEA2070654	GCA_900131675.1
GCF-001213165.1	M. abscessus	abscessus	PAP022	PRJEB2779_9	United Kingdom	Unknown	sputum	Human	2007	Commins2023	41	54	415	#N/A	69	99.4	5.3	ERR114986	PRJEB2779	SAMEA1464924	GCA_001213165.1
GCF-000271105.1	M. abscessus	abscessus	3A-0810-R	3A	USA	Unknown	Unknown	Unknown	Unknown	#N/A	3	29/57/60	421	DCC1	5	99.9	5.3	SRR315373,SRR315374	PRJNA65163	SAMN00672650	GCA_000271105.1
GCF-900137205.1	M. abscessus	abscessus	1029	BIR_P	United Kingdom	CF	respiratory system	Human	2012	Bryant et al 2016	3	109/16/3/6/59/88/50/91	496	DCC1	5	99.4	5.3	ERR484975	PRJEB2779	SAMEA2275755	GCA_900137205.1
GCF-900136995.1	M. abscessus	abscessus	810	AUS_U	Australia	CF	respiratory system	Human	2012	Bryant et al 2016	48	84	473	#N/A	38	99.6	5.4	ERR459821	PRJEB2779	SAMEA2259615	GCA_900136995.1
GCF-900136315.1	M. abscessus	massiliense	1014	BIR_AC	United Kingdom	CF	respiratory system	Human	2011	Bryant et al 2016	13	197	649	#N/A	63	98.1	5.5	ERR494875	PRJEB2779	SAMEA2275740	GCA_900136315.1
GCF-900131495.1	M. abscessus	abscessus	890	AUS_AX	Australia	Non-CF	respiratory system	Human	2008	Bryant et al 2016	121	177	624	#N/A	217	99.5	4.8	ERR459862	PRJEB2779	SAMEA2259695	GCA_900131495.1
GCF-001216965.1	M. abscessus	bolletii	PAP139	PRJEB2779_3	United Kingdom	Unknown	sputum	Human	2009	Commins2023	40	null	null	#N/A	58	98.4	4.8	ERR115103	PRJEB2779	SAMEA1464926	GCA_001216965.1
GCF-001213845.1	M. abscessus	bolletii	PAP044	PRJEB2779_3	United Kingdom	Unknown	sputum	Human	2008	Commins2023	40	55	419	#N/A	58	98.7	4.9	ERR115008	PRJEB2779	SAMEA1464835	GCA_001213845.1
GCF-002799775.1	M. abscessus	massiliense	A295	China_massiliense4	China	non-CF	Sputum or lavage	Human	Between 2012-2015	Li2017	8	13	567600575576	DCC3b	37	99.1	4.9		PRJNA398137	SAMN07501933	GCA_002799775.1
GCF-900137885.1	M. abscessus	bolletii	1128	Unknown	United Kingdom	Unknown	respiratory system	Human	2012	Commins2023	116	null	null	#N/A	41	98.5	4.9	ERR494969	PRJEB2779	SAMEA2275854	GCA_900137885.1
GCF-001216265.1	M. abscessus	bolletii	PAP142	#N/A	United Kingdom	Unknown	sputum	Human	2008	#N/A	40	55	419	#N/A	58	98.6	4.9	ERR115106	PRJEB2779	SAMEA1464839	GCA_001216265.1
GCF-900138945.1	M. abscessus	abscessus	488	RBL_S	United Kingdom	CF	respiratory system	Human	2012	Bryant et al 2016	38	51	580581	DCC4	101	99.3	4.9	ERR374184,ERR340554	PRJEB2779	SAMEA2070910	GCA_900138945.1
GCF-900132045.1	M. abscessus	abscessus	304	Unknown	United Kingdom	Unknown	respiratory system	Human	2006	#N/A	38	51	580581	DCC4	101	99.3	4.9	ERR369304,ERR337865	PRJEB2779	SAMEA1969449	GCA_900132045.1
GCF-900138935.1	M. abscessus	abscessus	486	RBL_Q	United Kingdom	CF	respiratory system	Human	Unknown	Bryant et al 2016	38	51	580581	DCC4	101	99.3	4.9	ERR374182,ERR340552	PRJEB2779	SAMEA2069153	GCA_900138935.1
GCF-900137135.1	M. abscessus	bolletii	850	Unknown	Australia	Unknown	respiratory system	Human	2011	Commins2023	62	192	642	#N/A	66	98.5	4.9	ERR459935	PRJEB2779	SAMEA2259655	GCA_900137135.1
GCF-900134755.1	M. abscessus	bolletii	442	Unknown	United Kingdom	Unknown	respiratory system	Human	2011	Commins2023	116	167	613	#N/A	41	98.8	4.9	ERR374138,ERR340508	PRJEB2779	SAMEA2071553	GCA_900134755.1
GCF-900138765.1	M. abscessus	abscessus	470	RBL_A	United Kingdom	CF	respiratory system	Human	2011	Bryant et al 2016	149	234	null	#N/A	28	99.6	5	ERR374166,ERR340536	PRJEB2779	SAMEA2070904	GCA_900138765.1
GCF-900138985.1	M. abscessus	abscessus	376	SMRL_BD	United Kingdom	?	respiratory system	Human	2009	Bryant et al 2016	119	171	616	#N/A	55	99.3	5	ERR343210,ERR374072	PRJEB2779	SAMEA2071456	GCA_900138985.1
GCF-900132445.1	M. abscessus	abscessus	332	Unknown	United Kingdom	Unknown	respiratory system	Human	2007	Commins2023	119	171	616	#N/A	55	99.4	5	ERR369332,ERR337893	PRJEB2779	SAMEA2070670	GCA_900132445.1
GCF-002801495.1	M. abscessus	abscessus	1557	China_abscessus67	China	non-CF	Sputum or lavage	Human	Between 2012-2015	Li2017	94	152	598	#N/A	20	99.8	5		PRJNA398137	SAMN07501795	GCA_002801495.1
GCF-900130815.1	M. abscessus	bolletii	202	Unknown	United Kingdom	Unknown	respiratory system	Human	2003	#N/A	116	167	613	#N/A	41	98.8	5	ERR369202,ERR330867	PRJEB2779	SAMEA2071291	GCA_900130815.1
GCF-900131955.1	M. abscessus	bolletii	295	Unknown	United Kingdom	Unknown	respiratory system	Human	2006	#N/A	116	167	613	#N/A	79	98.7	5	ERR369295,ERR337856	PRJEB2779	SAMEA2071368	GCA_900131955.1
GCF-900133505.1	M. abscessus	abscessus	74	Unknown	United Kingdom	Unknown	respiratory system	Human	2009	Commins2023	133	187	636	#N/A	43	99.5	5	ERR363310,ERR330824	PRJEB2779	SAMEA2070292	GCA_900133505.1
GCF-900136415.1	M. abscessus	abscessus	469	RVI_P	United Kingdom	CF	respiratory system	Human	2012	Bryant et al 2016	3	109/16/3/6/59/88/50/91	null	DCC1	5	99.6	5	ERR374165,ERR340535	PRJEB2779	SAMEA2071615	GCA_900136415.1
GCF-900132995.1	M. abscessus	abscessus	851	AUS_AL	Australia	Non-CF	respiratory system	Human	2004	Bryant et al 2016	3	109/16/3/6/59/88/50/91	482	DCC1	5	99.9	5	ERR459936	PRJEB2779	SAMEA2259656	GCA_900132995.1
GCF-900139785.1	M. abscessus	abscessus	529	DEN_J	Denmark	CF	respiratory system	Human	Unknown	Bryant et al 2016	38	51	null	DCC4	101	99.3	5	ERR363430,ERR363483	PRJEB2779	SAMEA2162933	GCA_900139785.1
GCF-900139825.1	M. abscessus	abscessus	592	UNC_O	USA	CF	respiratory system	Human	Unknown	Bryant et al 2016	3	109/16/3/6/59/88/50/91	null	DCC1	5	100	5.1	ERR363433,ERR363486	PRJEB2779	SAMEA2142610	GCA_900139825.1
GCF-900134915.1	M. abscessus	bolletii	457	Unknown	United Kingdom	Unknown	respiratory system	Human	2011	Commins2023	55	77	464	#N/A	76	98.1	5.1	ERR374153,ERR340523	PRJEB2779	SAMEA2071558	GCA_900134915.1
GCF-900135195.1	M. abscessus	abscessus	25	Unknown	United Kingdom	Unknown	respiratory system	Human	2011	Commins2023	74	null	null	#N/A	99	99.3	5.1	ERR363261,ERR330775	PRJEB2779	SAMEA2071182	GCA_900135195.1
GCF-002801695.1	M. abscessus	abscessus	24	China_abscessus64	China	non-CF	Sputum or lavage	Human	Between 2012-2015	Li2017	105	145	null	#N/A	20	99.6	5.1		PRJNA398137	SAMN07501783	GCA_002801695.1
GCF-900139135.1	M. abscessus	abscessus	653	UNC_BN	USA	CF	respiratory system	Human	Unknown	Bryant et al 2016	3	109/16/3/6/59/88/50/91	null	DCC1	5	100	5.1	ERR349277,ERR349311	PRJEB2779	SAMEA2154643	GCA_900139135.1
GCF-013140075.1	M. abscessus	massiliense	141	Unknown	China	Unknown	Unknown	Unknown	2009	#N/A	1	45901	431	DCC3a	33	98.5	5.1		PRJNA595783	SAMN14540185	GCA_013140075.1
GCF-900141495.1	M. abscessus	abscessus	1104	AUS_BF	Australia	?	environmental	Environmental	Unknown	Bryant et al 2016	50	191/71	455	DCC5	23	99.3	5.1	ERR484960	PRJEB2779	SAMEA2275830	GCA_900141495.1
GCF-900136095.1	M. abscessus	abscessus	992	Unknown	United Kingdom	Unknown	respiratory system	Human	2011	Commins2023	3	null	null	DCC1	5	99.6	5.1	ERR494856	PRJEB2779	SAMEA2275718	GCA_900136095.1
GCF-900132825.1	M. abscessus	massiliense	75	Unknown	United Kingdom	Unknown	respiratory system	Human	2010	Commins2023	33	183	631	#N/A	82	98.8	5.1	ERR363311,ERR330825	PRJEB2779	SAMEA2070703	GCA_900132825.1
GCF-900139045.1	M. abscessus	abscessus	575	UNC_C	USA	CF	respiratory system	Human	Unknown	Bryant et al 2016	42	194/56/219	676	#N/A	26	98.8	5.1	ERR349267,ERR349301	PRJEB2779	SAMEA2157718	GCA_900139045.1
GCF-900131195.1	M. abscessus	abscessus	233	Unknown	United Kingdom	Unknown	respiratory system	Human	2004	Commins2023	37	169	615	#N/A	30	99.4	5.2	ERR369233,ERR330898	PRJEB2779	SAMEA2070543	GCA_900131195.1
GCF-001216405.1	M. abscessus	massiliense	PAP111	PAP_028	United Kingdom	CF	sputum	Human	2011	Commins2023	1	null	null	DCC3a	33	98.4	5.2	ERR115075	PRJEB2779	SAMEA1464950	GCA_001216405.1
GCF-900130495.1	M. abscessus	abscessus	172	Unknown	United Kingdom	Unknown	respiratory system	Human	2002	Commins2023	37	169	615	#N/A	30	99.4	5.2	ERR369172,ERR330837	PRJEB2779	SAMEA2071282	GCA_900130495.1
GCF-001214345.1	M. abscessus	massiliense	PAP143	PAP_024	United Kingdom	CF	sputum	Human	2010	#N/A	1	10107236	403	DCC3a	33	98.6	5.2	ERR115107	PRJEB2779	SAMEA1464854	GCA_001214345.1
GCF-900132295.1	M. abscessus	abscessus	1108	AUS_A	Australia	CF	respiratory system	Human	2011	Bryant et al 2016	3	65	445	DCC1	5	99.8	5.2	ERR494956	PRJEB2779	SAMEA2275834	GCA_900132295.1
GCF-900139185.1	M. abscessus	abscessus	662	UNC_AN	USA	CF	respiratory system	Human	Unknown	Bryant et al 2016	3	29/57/60	379	DCC1	5	99.9	5.2	ERR349280,ERR349314	PRJEB2779	SAMEA2142402	GCA_900139185.1
GCF-900135455.1	M. abscessus	abscessus	63	Unknown	United Kingdom	Unknown	respiratory system	Human	2011	Commins2023	3	109/16/3/6/59/88/50/91	493	DCC1	5	99.9	5.2	ERR363299,ERR330813	PRJEB2779	SAMEA2070700	GCA_900135455.1
GCF-900139085.1	M. abscessus	abscessus	617	UNC_CS	USA	Non-CF	respiratory system	Human	Unknown	Bryant et al 2016	3	21	369	DCC1	5	99.9	5.2	ERR349274,ERR349308	PRJEB2779	SAMEA2148616	GCA_900139085.1
GCF-900135075.1	M. abscessus	abscessus	422	SMRL_X	United Kingdom	?	respiratory system	Human	2011	Bryant et al 2016	3	109/16/3/6/59/88/50/91	385410471501	DCC1	5	100	5.2	ERR343245,ERR374118	PRJEB2779	SAMEA2070792	GCA_900135075.1
GCF-900133525.1	M. abscessus	abscessus	824	AUS_AA	Australia	CF	respiratory system	Human	2009	Bryant et al 2016	3	109/16/3/6/59/88/50/91	483	DCC1	5	99.6	5.2	ERR459830	PRJEB2779	SAMEA2259629	GCA_900133525.1
GCF-900137715.1	M. abscessus	abscessus	1074	Unknown	United Kingdom	Unknown	respiratory system	Human	2012	Commins2023	3	4	355	DCC1	5	99.8	5.2	ERR494930	PRJEB2779	SAMEA2275800	GCA_900137715.1
GCF-900135345.1	M. abscessus	abscessus	51	Unknown	United Kingdom	Unknown	respiratory system	Human	2011	Commins2023	3	29/57/60	379	DCC1	5	99.9	5.2	ERR363287,ERR330801	PRJEB2779	SAMEA2070696	GCA_900135345.1
GCF-900134555.1	M. abscessus	abscessus	973	RHS_J	United Kingdom	CF	respiratory system	Human	2010	Bryant et al 2016	3	29/57/60	379	DCC1	5	99.8	5.2	ERR494838	PRJEB2779	SAMEA2275699	GCA_900134555.1
GCF-900133575.1	M. abscessus	abscessus	949	RHS_J	United Kingdom	CF	respiratory system	Human	2009	Bryant et al 2016	3	29/57/60	379	DCC1	5	99.9	5.2	ERR484965	PRJEB2779	SAMEA2275671	GCA_900133575.1
GCF-900131985.1	M. abscessus	abscessus	302	Unknown	United Kingdom	Unknown	respiratory system	Human	2006	Commins2023	118	175	622	#N/A	35	99.3	5.3	ERR369302,ERR337863	PRJEB2779	SAMEA2070660	GCA_900131985.1
GCF-900136655.1	M. abscessus	bolletii	107	Unknown	United Kingdom	Unknown	respiratory system	Human	2012	#N/A	null	null	null	#N/A	166	98.5	5.3	ERR363343,ERR337753	PRJEB2779	SAMEA2070302	GCA_900136655.1
GCF-900138015.1	M. abscessus	abscessus	1145	STH_A	United Kingdom	CF	respiratory system	Human	2013	Bryant et al 2016	3	109/16/3/6/59/88/50/91	496	DCC1	5	99.7	5.3	ERR484949	PRJEB2779	SAMEA2275871	GCA_900138015.1
GCF-900137285.1	M. abscessus	abscessus	1023	BIR_P	United Kingdom	CF	respiratory system	Human	2012	Bryant et al 2016	3	109/16/3/6/59/88/50/91	496	DCC1	5	99.8	5.3	ERR494883	PRJEB2779	SAMEA2275749	GCA_900137285.1
GCF-002802025.1	M. abscessus	abscessus	A482	China_abscessus4	China	non-CF	Sputum or lavage	Human	Between 2012-2015	Li2017	3	109/16/3/6/59/88/50/91	427	DCC1	5	100	5.3		PRJNA398137	SAMN07501889	GCA_002802025.1
GCF-900134665.1	M. abscessus	abscessus	1095	Unknown	Australia	Unknown	respiratory system	Human	2013	Commins2023	3	null	null	DCC1	5	100	5.6	ERR494947	PRJEB2779	SAMEA2275821	GCA_900134665.1
GCF-900141025.1	M. abscessus	abscessus	672	UNC_AQ	USA	CF	respiratory system	Human	Unknown	Bryant et al 2016	144	225	682	#N/A	184	99.8	4.8	ERR374009	PRJEB2779	SAMEA2149033	GCA_900141025.1
GCF-002801685.1	M. abscessus	abscessus	178	China_abscessus61	China	non-CF	Sputum or lavage	Human	Between 2012-2015	Li2017	null	null	null	#N/A	165	99.6	4.8		PRJNA398137	SAMN07501784	GCA_002801685.1
GCF-900139885.1	M. abscessus	abscessus	605	UNC_W	USA	CF	respiratory system	Human	Unknown	Bryant et al 2016	151	222	679	#N/A	186	99.6	4.8	ERR363439,ERR363492	PRJEB2779	SAMEA2147818	GCA_900139885.1
GCF-002801165.1	M. abscessus	abscessus	215	China_abscessus_43	China	non-CF	Sputum or lavage	Human	Between 2012-2015	Li2017	90	135	582	#N/A	74	99.2	4.8		PRJNA398137	SAMN07501818	GCA_002801165.1
GCF-002802225.1	M. abscessus	abscessus	A217	China_abscessus54	China	non-CF	Sputum or lavage	Human	Between 2012-2015	Li2017	38	51	580581	DCC4	101	99.3	4.9		PRJNA398137	SAMN07501857	GCA_002802225.1
GCF-900134355.1	M. abscessus	abscessus	972	Unknown	United Kingdom	Unknown	respiratory system	Human	2010	#N/A	38	51	632	DCC4	101	99.3	4.9	ERR484969	PRJEB2779	SAMEA2275698	GCA_900134355.1
GCF-002800415.1	M. abscessus	abscessus	A377	China_abscessus_33	China	non-CF	Sputum or lavage	Human	Between 2012-2015	Li2017	87	133	579	#N/A	34	99.6	4.9		PRJNA398137	SAMN07501887	GCA_002800415.1
GCF-900131745.1	M. abscessus	bolletii	286	Unknown	United Kingdom	Unknown	respiratory system	Human	2006	Commins2023	116	167	613	#N/A	79	98.7	5	ERR369286,ERR337847	PRJEB2779	SAMEA2071365	GCA_900131745.1
GCF-900131885.1	M. abscessus	bolletii	288	Unknown	United Kingdom	Unknown	respiratory system	Human	2006	Commins2023	47	69	450	#N/A	61	98.8	5	ERR369288,ERR337849	PRJEB2779	SAMEA2068798	GCA_900131885.1
GCF-003583025.1	M. abscessus	abscessus	G106	Unknown	China	non-CF	sputum or bronchoalveolar lavage	Human	2017	Ye2019	84	131	578	#N/A	53	99.5	5		PRJNA488058	SAMN09917506	GCA_003583025.1
GCF-900131295.1	M. abscessus	bolletii	244	Unknown	United Kingdom	Unknown	respiratory system	Human	2004	Commins2023	116	167	613	#N/A	41	98.8	5	ERR369244,ERR330909	PRJEB2779	SAMEA2071353	GCA_900131295.1
GCF-900139795.1	M. abscessus	massiliense	688	UNC_BW	USA	Non-CF	respiratory system	Human	Unknown	Bryant et al 2016	2	116/2/161	739	DCC7	42	98.2	5	ERR363427,ERR363480	PRJEB2779	SAMEA2148581	GCA_900139795.1
GCF-900133095.1	M. abscessus	abscessus	916	RHS_I	United Kingdom	CF	respiratory system	Human	2006	Bryant et al 2016	133	187	636	#N/A	43	99.5	5	ERR459984	PRJEB2779	SAMEA2259721	GCA_900133095.1
GCF-000239035.1	M. abscessus	bolletii	BD	Unknown	France	Unknown	Unknown	Unknown	Unknown	#N/A	12	19	366	#N/A	71	98.7	5		PRJNA73695	SAMN02470911	GCA_000239035.1
GCF-900140795.1	M. abscessus	abscessus	625	UNC_S	USA	CF	respiratory system	Human	Unknown	Bryant et al 2016	144	223	680	#N/A	184	99.8	5.1	ERR373984	PRJEB2779	SAMEA2146169	GCA_900140795.1
GCF-002800765.1	M. abscessus	abscessus	113	China_abscessus22	China	non-CF	Sputum or lavage	Human	Between 2012-2015	Li2017	3	109/16/3/6/59/88/50/91	null	DCC1	5	99.9	5.1		PRJNA398137	SAMN07501860	GCA_002800765.1
GCF-900141225.1	M. abscessus	massiliense	705	UNC_AO	USA	CF	respiratory system	Human	Unknown	Bryant et al 2016	154	228	685	#N/A	116	98.6	5.1	ERR374029	PRJEB2779	SAMEA2144932	GCA_900141225.1
GCF-900130695.1	M. abscessus	abscessus	771	AUS_J	Australia	CF	respiratory system	Human	2002	Bryant et al 2016	3	109/16/3/6/59/88/50/91	440	DCC1	5	99.8	5.1	ERR459786	PRJEB2779	SAMEA2259576	GCA_900130695.1
GCF-003072225.1	M. abscessus	abscessus	G161	Unknown	China	non-CF	sputum or bronchoalveolar lavage	Human	2016	Ye2019	42	153	599	#N/A	35	99.3	5.1		PRJNA448987	SAMN08931128	GCA_003072225.1
GCF-900141325.1	M. abscessus	abscessus	711	UNC_Q	USA	CF	respiratory system	Human	Unknown	Bryant et al 2016	3	109/16/3/6/59/88/50/91	522	DCC1	5	100	5.1	ERR374032	PRJEB2779	SAMEA2144712	GCA_900141325.1
GCF-900141115.1	M. abscessus	abscessus	689	UNC_V	USA	CF	respiratory system	Human	Unknown	Bryant et al 2016	3	109/16/3/6/59/88/50/91	361362	DCC1	5	99.9	5.1	ERR374017	PRJEB2779	SAMEA2142639	GCA_900141115.1
GCF-002800615.1	M. abscessus	abscessus	A73	China_abscessus_35	China	non-CF	Sputum or lavage	Human	Between 2012-2015	Li2017	111	156	657	#N/A	47	99.5	5.1		PRJNA398137	SAMN07501873	GCA_002800615.1
GCF-900134055.1	M. abscessus	abscessus	403	SMRL_CG	United Kingdom	CF	respiratory system	Human	2010	Bryant et al 2016	4	44	437	DCC2	9	99.6	5.1	ERR374099,ERR351975	PRJEB2779	SAMEA2071540	GCA_900134055.1
GCF-001216685.1	M. abscessus	massiliense	PAP159	PAP_024	United Kingdom	CF	sputum	Human	2009	#N/A	1	null	null	DCC3a	33	96.9	5.2	ERR119096	PRJEB2779	SAMEA1317699	GCA_001216685.1
GCF-001215605.1	M. abscessus	massiliense	PAP146	PAP_024	United Kingdom	CF	sputum	Human	2010	Commins2023	1	null	null	DCC3a	189	95.4	5.2	ERR119083	PRJEB2779	SAMEA1317715	GCA_001215605.1
GCF-001215325.1	M. abscessus	massiliense	PAP080	PAP_024	United Kingdom	CF	sputum	Human	2010	#N/A	1	10107236	403	DCC3a	33	98.7	5.2	ERR115044	PRJEB2779	SAMEA1464833	GCA_001215325.1
GCF-001216245.1	M. abscessus	massiliense	PAP148	PAP_024	United Kingdom	CF	sputum	Human	2010	Commins2023	1	null	null	DCC3a	33	95.4	5.2	ERR119085	PRJEB2779	SAMEA1317714	GCA_001216245.1
GCF-900140925.1	M. abscessus	abscessus	645	UNC_BM	USA	CF	respiratory system	Human	Unknown	Bryant et al 2016	3	109/16/3/6/59/88/50/91	435	DCC1	5	100	5.2	ERR373995	PRJEB2779	SAMEA2160370	GCA_900140925.1
GCF-900136525.1	M. abscessus	massiliense	496	LTH_F	United Kingdom	CF	respiratory system	Human	2012	Bryant et al 2016	33	46	536577	#N/A	46	98.6	5.2	ERR374192,ERR340562	PRJEB2779	SAMEA2071622	GCA_900136525.1
GCF-900141555.1	M. abscessus	abscessus	1106	AUS_BG	Australia	Unknown	Ambiguous	Human	Unknown	Bryant et al 2016	91	240243	null	#N/A	139	99.6	5.2	ERR484983	PRJEB2779	SAMEA2275832	GCA_900141555.1
GCF-900130425.1	M. abscessus	abscessus	163	Unknown	United Kingdom	Unknown	respiratory system	Human	2001	#N/A	4	44	437	DCC2	9	99.7	5.2	ERR363399,ERR337809	PRJEB2779	SAMEA2071251	GCA_900130425.1
GCF-900136705.1	M. abscessus	abscessus	109	Unknown	United Kingdom	Unknown	respiratory system	Human	2012	Commins2023	135	189	639	#N/A	48	99.5	5.2	ERR363345,ERR337755	PRJEB2779	SAMEA2071235	GCA_900136705.1
GCF-900137155.1	M. abscessus	abscessus	1171	PAP_G	United Kingdom	CF	respiratory system	Human	2012	Bryant et al 2016	141	205	656	#N/A	143	99.5	5.2	ERR473273	PRJEB2779	SAMEA2275633	GCA_900137155.1
GCF-900134945.1	M. abscessus	abscessus	461	SMRL_B	United Kingdom	Non-CF	respiratory system	Human	2011	Bryant et al 2016	3	109/16/3/6/59/88/50/91	476	DCC1	5	99.8	5.2	ERR374157,ERR340527	PRJEB2779	SAMEA2070901	GCA_900134945.1
GCF-900130415.1	M. abscessus	abscessus	162	Unknown	United Kingdom	Unknown	respiratory system	Human	2001	Commins2023	4	44	437	DCC2	9	99.6	5.2	ERR363398,ERR337808	PRJEB2779	SAMEA2070828	GCA_900130415.1
GCF-900135555.1	M. abscessus	abscessus	72	Unknown	United Kingdom	Unknown	respiratory system	Human	2009	Commins2023	3	29/57/60	379	DCC1	5	99.8	5.2	ERR363308,ERR330822	PRJEB2779	SAMEA2070702	GCA_900135555.1
GCF-900135365.1	M. abscessus	abscessus	50	Unknown	United Kingdom	Unknown	respiratory system	Human	2011	Commins2023	3	29/57/60	379	DCC1	5	99.9	5.2	ERR363286,ERR330800	PRJEB2779	SAMEA2070167	GCA_900135365.1
GCF-900137435.1	M. abscessus	abscessus	1045	RHS_V	United Kingdom	CF	respiratory system	Human	2012	Bryant et al 2016	53	211	null	#N/A	34	99.1	5.2	ERR494904	PRJEB2779	SAMEA2275771	GCA_900137435.1
GCF-002801345.1	M. abscessus	abscessus	3384	China_abscessus65	China	non-CF	Sputum or lavage	Human	Between 2012-2015	Li2017	103	null	null	#N/A	188	99.5	5.3		PRJNA398137	SAMN07501805	GCA_002801345.1
GCF-900141215.1	M. abscessus	abscessus	700	UNC_AQ	USA	CF	respiratory system	Human	Unknown	Bryant et al 2016	144	225	682	#N/A	184	99.9	4.8	ERR374025	PRJEB2779	SAMEA2145150	GCA_900141215.1
GCF-003582855.1	M. abscessus	massiliense	G116	Unknown	China	non-CF	sputum or bronchoalveolar lavage	Human	2017	Ye2019	8	13	567600575576	DCC3b	37	98.2	4.8		PRJNA488058	SAMN09917514	GCA_003582855.1
GCF-002801725.1	M. abscessus	massiliense	A268	China_massiliense22	China	non-CF	Sputum or lavage	Human	Between 2012-2015	Li2017	33	46	536577	#N/A	46	98.7	4.8		PRJNA398137	SAMN07501931	GCA_002801725.1
GCF-900131045.1	M. abscessus	abscessus	889	AUS_AX	Australia	Non-CF	respiratory system	Human	2008	Bryant et al 2016	121	177	624	#N/A	217	99.5	4.8	ERR459861	PRJEB2779	SAMEA2259694	GCA_900131045.1
GCF-002801875.1	M. abscessus	massiliense	3106	China_massiliense9	China	non-CF	Sputum or lavage	Human	Between 2012-2015	Li2017	8	13	567600575576	DCC3b	37	99	4.8		PRJNA398137	SAMN07501914	GCA_002801875.1
GCF-002800065.1	M. abscessus	massiliense	3377	China_massiliense8	China	non-CF	Sputum or lavage	Human	Between 2012-2015	Li2017	8	13	567600575576	DCC3b	37	99.1	4.9		PRJNA398137	SAMN07501916	GCA_002800065.1
GCF-002801425.1	M. abscessus	abscessus	A315	China_abscessus81	China	non-CF	Sputum or lavage	Human	Between 2012-2015	Li2017	93	null	null	#N/A	163	99.6	4.9		PRJNA398137	SAMN07501798	GCA_002801425.1
GCF-900134285.1	M. abscessus	bolletii	847	Unknown	Australia	Unknown	respiratory system	Human	2009	Commins2023	62	192	642	#N/A	66	98.4	4.9	ERR459932	PRJEB2779	SAMEA2259652	GCA_900134285.1
GCF-002800815.1	M. abscessus	abscessus	4886	China_abscessus50	China	non-CF	Sputum or lavage	Human	Between 2012-2015	Li2017	38	51	580581	DCC4	101	99.4	4.9		PRJNA398137	SAMN07501855	GCA_002800815.1
GCF-002800485.1	M. abscessus	abscessus	A311	China_abscessus_34	China	non-CF	Sputum or lavage	Human	Between 2012-2015	Li2017	null	null	null	#N/A	289	99.6	4.9		PRJNA398137	SAMN07501884	GCA_002800485.1
GCF-002799695.1	M. abscessus	massiliense	A39	China_massiliense31	China	non-CF	Sputum or lavage	Human	Between 2012-2015	Li2017	44	239/68	449	DCC6	39	98.8	4.9		PRJNA398137	SAMN07501936	GCA_002799695.1
GCF-900132055.1	M. abscessus	bolletii	305	Unknown	United Kingdom	Unknown	respiratory system	Human	2006	#N/A	116	167	613	#N/A	41	98.8	5	ERR369305,ERR337866	PRJEB2779	SAMEA2070661	GCA_900132055.1
GCF-900132305.1	M. abscessus	bolletii	317	Unknown	United Kingdom	Unknown	respiratory system	Human	2007	Commins2023	116	167	613	#N/A	41	98.8	5	ERR369317,ERR337878	PRJEB2779	SAMEA2070665	GCA_900132305.1
GCF-900130295.1	M. abscessus	bolletii	146	Unknown	United Kingdom	Unknown	respiratory system	Human	2001	Commins2023	116	167	613	#N/A	41	98.8	5	ERR363382,ERR337792	PRJEB2779	SAMEA2070417	GCA_900130295.1
GCF-900140725.1	M. abscessus	abscessus	611	UNC_T	USA	CF	respiratory system	Human	Unknown	Bryant et al 2016	3	109/16/3/6/59/88/50/91	433	DCC1	5	100	5	ERR373974	PRJEB2779	SAMEA2144787	GCA_900140725.1
GCF-900140845.1	M. abscessus	massiliense	631	UNC_Z	USA	CF	respiratory system	Human	Unknown	Bryant et al 2016	2	116/2/161	574	DCC7	42	98.6	5	ERR373988	PRJEB2779	SAMEA2152730	GCA_900140845.1
GCF-900136835.1	M. abscessus	abscessus	127	Unknown	United Kingdom	Unknown	respiratory system	Human	2012	#N/A	52	74	460	#N/A	29	99.5	5	ERR363363,ERR337773	PRJEB2779	SAMEA2071241	GCA_900136835.1
GCF-900135115.1	M. abscessus	abscessus	19	Unknown	United Kingdom	Unknown	respiratory system	Human	2011	Commins2023	null	null	null	#N/A	176	99.2	5.1	ERR363255,ERR330769	PRJEB2779	SAMEA1965061	GCA_900135115.1
GCF-900134225.1	M. abscessus	abscessus	814	AUS_Y	Australia	CF	respiratory system	Human	2010	Bryant et al 2016	3	109/16/3/6/59/88/50/91	487	DCC1	5	99.7	5.1	ERR459825	PRJEB2779	SAMEA2259619	GCA_900134225.1
GCF-900137575.1	M. abscessus	abscessus	1061	BIR_W	United Kingdom	CF	respiratory system	Human	2012	Bryant et al 2016	3	86	481	DCC1	5	99.8	5.1	ERR494919	PRJEB2779	SAMEA2275787	GCA_900137575.1
GCF-900141545.1	M. abscessus	abscessus	1100	AUS_BD	Australia	?	environmental	Environmental	Unknown	Bryant et al 2016	50	191/71	455	DCC5	23	99.3	5.1	ERR484982	PRJEB2779	SAMEA2275826	GCA_900141545.1
GCF-900137655.1	M. abscessus	abscessus	1069	BIR_W	United Kingdom	CF	respiratory system	Human	2012	Bryant et al 2016	3	86	481	DCC1	5	99.8	5.1	ERR494926	PRJEB2779	SAMEA2275795	GCA_900137655.1
GCF-900141535.1	M. abscessus	abscessus	1099	AUS_BC	Australia	?	environmental	Environmental	2012	Bryant et al 2016	50	191/71	455	DCC5	23	99.3	5.1	ERR494951	PRJEB2779	SAMEA2275825	GCA_900141535.1
GCF-900140255.1	M. abscessus	abscessus	648	UNC_J	USA	CF	respiratory system	Human	Unknown	Bryant et al 2016	3	109/16/3/6/59/88/50/91	433	DCC1	5	99.9	5.1	ERR369165	PRJEB2779	SAMEA1971262	GCA_900140255.1
GCF-900133375.1	M. abscessus	abscessus	380	SMRL_CG	United Kingdom	CF	respiratory system	Human	2009	Bryant et al 2016	4	44	437	DCC2	9	99.6	5.1	ERR343214,ERR374076	PRJEB2779	SAMEA2070778	GCA_900133375.1
GCF-900135815.1	M. abscessus	abscessus	745	AUS_B	Australia	CF	respiratory system	Human	2008	Bryant et al 2016	3	109/16/3/6/59/88/50/91	489	DCC1	5	99.7	5.1	ERR459842	PRJEB2779	SAMEA2259550	GCA_900135815.1
GCF-900136475.1	M. abscessus	abscessus	494	LTH_D	United Kingdom	CF	respiratory system	Human	2012	Bryant et al 2016	4	null	null	DCC2	9	99.6	5.1	ERR374190,ERR340560	PRJEB2779	SAMEA2070912	GCA_900136475.1
GCF-002802165.1	M. abscessus	abscessus	5696	China_abscessus18	China	non-CF	Sputum or lavage	Human	Between 2012-2015	Li2017	3	109/16/3/6/59/88/50/91	385410471501	DCC1	null	96.7	5.1		PRJNA398137	SAMN07501867	GCA_002802165.1
GCF-001214505.1	M. abscessus	massiliense	PAP124	PAP_028	United Kingdom	CF	sputum	Human	2011	#N/A	1	null	null	DCC3a	33	98.5	5.2	ERR115088	PRJEB2779	SAMEA1464860	GCA_001214505.1
GCF-900131395.1	M. abscessus	abscessus	255	Unknown	United Kingdom	Unknown	respiratory system	Human	2002	Commins2023	37	169	615	#N/A	30	99.4	5.2	ERR369255,ERR330920	PRJEB2779	SAMEA2068679	GCA_900131395.1
GCF-001215225.1	M. abscessus	massiliense	PAP150	PAP_024	United Kingdom	CF	sputum	Human	2010	#N/A	1	null	null	DCC3a	33	97.2	5.2	ERR119087	PRJEB2779	SAMEA1317701	GCA_001215225.1
GCF-900130555.1	M. abscessus	abscessus	176	Unknown	United Kingdom	Unknown	respiratory system	Human	2002	Commins2023	37	169	615	#N/A	30	99.4	5.2	ERR369176,ERR330841	PRJEB2779	SAMEA2070427	GCA_900130555.1
GCF-001214005.1	M. abscessus	massiliense	PAP059	PAP_007	United Kingdom	CF	sputum	Human	2009	#N/A	1	10107236	403	DCC3a	33	98.7	5.2	ERR115023	PRJEB2779	SAMEA1464930	GCA_001214005.1
GCF-900133225.1	M. abscessus	abscessus	367	SMRL_BA	United Kingdom	Non-CF	respiratory system	Human	2009	Bryant et al 2016	4	44	437	DCC2	9	99.7	5.2	ERR343201,ERR374063	PRJEB2779	SAMEA2071453	GCA_900133225.1
GCF-900137415.1	M. abscessus	abscessus	1044	RHS_L	United Kingdom	CF	respiratory system	Human	2012	Bryant et al 2016	3	29/57/60	379	DCC1	5	99.8	5.2	ERR494903	PRJEB2779	SAMEA2275770	GCA_900137415.1
GCF-900137405.1	M. abscessus	abscessus	1043	RHS_L	United Kingdom	CF	respiratory system	Human	2012	Bryant et al 2016	3	29/57/60	379	DCC1	5	99.6	5.2	ERR494902	PRJEB2779	SAMEA2275769	GCA_900137405.1
GCF-900135945.1	M. abscessus	abscessus	990	RHS_L	United Kingdom	CF	respiratory system	Human	2011	Bryant et al 2016	3	29/57/60	379	DCC1	5	99.8	5.2	ERR484970	PRJEB2779	SAMEA2275716	GCA_900135945.1
GCF-900141095.1	M. abscessus	abscessus	685	UNC_AT	USA	CF	respiratory system	Human	Unknown	Bryant et al 2016	3	4	519	DCC1	5	99.8	5.2	ERR374016	PRJEB2779	SAMEA2156992	GCA_900141095.1
GCF-900141165.1	M. abscessus	abscessus	693	UNC_AY	USA	CF	respiratory system	Human	Unknown	Bryant et al 2016	3	109/16/3/6/59/88/50/91	520	DCC1	5	99.9	5.2	ERR374020	PRJEB2779	SAMEA2158677	GCA_900141165.1
GCF-900138965.1	M. abscessus	abscessus	489	RBL_T	United Kingdom	CF	respiratory system	Human	2012	Bryant et al 2016	3	109/16/3/6/59/88/50/91	385410471501	DCC1	5	100	5.2	ERR374185,ERR340555	PRJEB2779	SAMEA2069154	GCA_900138965.1
GCF-900136145.1	M. abscessus	abscessus	998	RHS_R	United Kingdom	CF	respiratory system	Human	2011	Bryant et al 2016	3	29/57/60	379	DCC1	5	99.8	5.2	ERR494862	PRJEB2779	SAMEA2275724	GCA_900136145.1
GCF-900133215.1	M. abscessus	abscessus	1124	RHS_J	United Kingdom	CF	respiratory system	Human	2011	Bryant et al 2016	3	29/57/60	379	DCC1	5	99.8	5.2	ERR494966	PRJEB2779	SAMEA2275850	GCA_900133215.1
GCF-900139235.1	M. abscessus	abscessus	697	UNC_AR	USA	CF	respiratory system	Human	Unknown	Bryant et al 2016	4	44	515	DCC2	9	99.6	5.2	ERR349288,ERR349322	PRJEB2779	SAMEA2160938	GCA_900139235.1
GCF-900140915.1	M. abscessus	abscessus	649	UNC_AC	USA	CF	respiratory system	Human	Unknown	Bryant et al 2016	3	92	516	DCC1	5	99.9	5.2	ERR373997	PRJEB2779	SAMEA2155017	GCA_900140915.1
GCF-900140075.1	M. abscessus	bolletii	515	Unknown	Denmark	Unknown	respiratory system	Human	Unknown	#N/A	24	35/45	null	#N/A	67	98.8	5.2	ERR369136	PRJEB2779	SAMEA2147405	GCA_900140075.1
GCF-900131355.1	M. abscessus	abscessus	252	Unknown	United Kingdom	Unknown	respiratory system	Human	2004	Commins2023	118	175	622	#N/A	35	99.3	5.3	ERR369252,ERR330917	PRJEB2779	SAMEA2068678	GCA_900131355.1
GCF-900131345.1	M. abscessus	abscessus	251	Unknown	United Kingdom	Unknown	respiratory system	Human	2004	Commins2023	118	175	622	#N/A	35	99.3	5.3	ERR369251,ERR330916	PRJEB2779	SAMEA2070549	GCA_900131345.1
GCF-900132585.1	M. abscessus	abscessus	351	SMRL_CV	United Kingdom	CF	respiratory system	Human	2008	Bryant et al 2016	118	170	628	#N/A	111	99.3	5.3	ERR343185,ERR374047	PRJEB2779	SAMEA2068953	GCA_900132585.1
GCF-900133695.1	M. abscessus	massiliense	940	RHS_H	United Kingdom	CF	respiratory system	Human	2009	Bryant et al 2016	1	10107236	403	DCC3a	33	98.8	5.4	ERR490679	PRJEB2779	SAMEA2275662	GCA_900133695.1
GCF-900140875.1	M. abscessus	abscessus	639	UNC_AJ	USA	CF	respiratory system	Human	Unknown	Bryant et al 2016	3	null	null	DCC1	5	100	5.4	ERR373994	PRJEB2779	SAMEA2144805	GCA_900140875.1
GCF-900133475.1	M. abscessus	massiliense	76	Unknown	United Kingdom	Unknown	respiratory system	Human	2009	#N/A	1	10107236	403	DCC3a	33	98.8	5.4	ERR363312,ERR330826	PRJEB2779	SAMEA2071198	GCA_900133475.1
GCF-002801565.1	M. abscessus	abscessus	14	China_abscessus87	China	non-CF	Sputum or lavage	Human	Between 2012-2015	Li2017	null	null	null	#N/A	265	99.5	4.7		PRJNA398137	SAMN07501792	GCA_002801565.1
GCF-002801015.1	M. abscessus	abscessus	A25	China_abscessus90	China	non-CF	Sputum or lavage	Human	Between 2012-2015	Li2017	null	null	null	#N/A	280	99.6	4.8		PRJNA398137	SAMN07501835	GCA_002801015.1
GCF-002799765.1	M. abscessus	massiliense	A365	China_massiliense2	China	non-CF	Sputum or lavage	Human	Between 2012-2015	Li2017	8	13	567600575576	DCC3b	37	99.1	4.8		PRJNA398137	SAMN07501935	GCA_002799765.1
GCF-002799805.1	M. abscessus	massiliense	A323	China_massiliense3	China	non-CF	Sputum or lavage	Human	Between 2012-2015	Li2017	8	13	567600575576	DCC3b	37	99.1	4.8		PRJNA398137	SAMN07501934	GCA_002799805.1
GCF-002802695.1	M. abscessus	abscessus	A255	China_abscessus56	China	non-CF	Sputum or lavage	Human	Between 2012-2015	Li2017	102	142	null	#N/A	267	98.8	4.8		PRJNA398137	SAMN07501807	GCA_002802695.1
GCF-002799655.1	M. abscessus	massiliense	A428	China_massiliense1	China	non-CF	Sputum or lavage	Human	Between 2012-2015	Li2017	8	13	567600575576	DCC3b	37	98.9	4.9		PRJNA398137	SAMN07501939	GCA_002799655.1
GCF-900134295.1	M. abscessus	bolletii	848	Unknown	Australia	Unknown	respiratory system	Human	2011	Commins2023	62	192	642	#N/A	66	98.4	4.9	ERR459933	PRJEB2779	SAMEA2259653	GCA_900134295.1
GCF-900134995.1	M. abscessus	bolletii	465	Unknown	United Kingdom	Unknown	respiratory system	Human	2011	#N/A	116	167	613	#N/A	79	98.6	5	ERR374161,ERR340531	PRJEB2779	SAMEA2069146	GCA_900134995.1
GCF-001217125.1	M. abscessus	abscessus	PAP090	#N/A	United Kingdom	Unknown	sputum	Human	2010	#N/A	34	231	692	#N/A	28	99.6	5	ERR115054	PRJEB2779	SAMEA1464847	GCA_001217125.1
GCF-002802485.1	M. abscessus	abscessus	A373	China_abscessus1	China	non-CF	Sputum or lavage	Human	Between 2012-2015	Li2017	34	103	589	#N/A	28	99.7	5		PRJNA398137	SAMN07501832	GCA_002802485.1
GCF-900133415.1	M. abscessus	bolletii	390	Unknown	United Kingdom	Unknown	respiratory system	Human	2010	Commins2023	116	167	613	#N/A	41	98.7	5	ERR343221,ERR374086	PRJEB2779	SAMEA2068966	GCA_900133415.1
GCF-900132455.1	M. abscessus	bolletii	334	Unknown	United Kingdom	Unknown	respiratory system	Human	2007	#N/A	116	167	613	#N/A	41	98.8	5	ERR369334,ERR337895	PRJEB2779	SAMEA2071442	GCA_900132455.1
GCF-900134465.1	M. abscessus	abscessus	961	RHS_I	United Kingdom	CF	respiratory system	Human	2010	Bryant et al 2016	133	187	636	#N/A	43	99.5	5	ERR490697	PRJEB2779	SAMEA2275687	GCA_900134465.1
GCF-001216025.1	M. abscessus	bolletii	PAP099	#N/A	United Kingdom	Unknown	sputum	Human	2010	#N/A	43	null	null	#N/A	83	98.7	5	ERR115063	PRJEB2779	SAMEA1464843	GCA_001216025.1
GCF-900131555.1	M. abscessus	bolletii	265	Unknown	United Kingdom	Unknown	respiratory system	Human	2005	#N/A	43	67	448	#N/A	83	98.8	5	ERR369265,ERR337826	PRJEB2779	SAMEA2071359	GCA_900131555.1
GCF-900130485.1	M. abscessus	bolletii	171	Unknown	United Kingdom	Unknown	respiratory system	Human	2001	Commins2023	43	67	448	#N/A	83	98.8	5	ERR369171,ERR330836	PRJEB2779	SAMEA2070831	GCA_900130485.1
GCF-006409125.1	M. abscessus	bolletii	CCUG 50184	Unknown	France	Unknown	Unknown	Human	Unknown	#N/A	12	19	366	#N/A	71	98.9	5.1		PRJNA281565	SAMN03491845	GCA_006409125.1
GCF-900134905.1	M. abscessus	bolletii	459	Unknown	United Kingdom	Unknown	respiratory system	Human	2011	Commins2023	55	77	464	#N/A	76	98.1	5.1	ERR374155,ERR340525	PRJEB2779	SAMEA2069144	GCA_900134905.1
GCF-900140575.1	M. abscessus	abscessus	595	UNC_Q	USA	CF	respiratory system	Human	Unknown	Bryant et al 2016	144	null	null	#N/A	184	99.8	5.1	ERR373963	PRJEB2779	SAMEA1973430	GCA_900140575.1
GCF-002801535.1	M. abscessus	abscessus	28	China_abscessus68	China	non-CF	Sputum or lavage	Human	Between 2012-2015	Li2017	94	149	595	#N/A	20	99.7	5.1		PRJNA398137	SAMN07501793	GCA_002801535.1
GCF-900140785.1	M. abscessus	abscessus	621	UNC_Y	USA	CF	respiratory system	Human	Unknown	Bryant et al 2016	3	86	null	DCC1	5	99.9	5.1	ERR373982	PRJEB2779	SAMEA2154242	GCA_900140785.1
GCF-900137385.1	M. abscessus	abscessus	1041	BIR_W	United Kingdom	CF	respiratory system	Human	2012	Bryant et al 2016	3	86	481	DCC1	5	99.7	5.1	ERR494900	PRJEB2779	SAMEA2275767	GCA_900137385.1
GCF-001213565.1	M. abscessus	abscessus	PAP004	PAP_013	United Kingdom	Unknown	sputum	Human	2008	Commins2023	3	109/16/3/6/59/88/50/91	478	DCC1	5	99.9	5.1	ERR114968	PRJEB2779	SAMEA1464841	GCA_001213565.1
GCF-900140675.1	M. abscessus	abscessus	541	DEN_C	Denmark	CF	respiratory system	Human	Unknown	Bryant et al 2016	3	109/16/3/6/59/88/50/91	391	DCC1	5	100	5.1	ERR373944	PRJEB2779	SAMEA2152558	GCA_900140675.1
GCF-900136935.1	M. abscessus	abscessus	746	AUS_B	Australia	CF	respiratory system	Human	2012	Bryant et al 2016	3	109/16/3/6/59/88/50/91	489	DCC1	5	99.7	5.1	ERR459762	PRJEB2779	SAMEA2259551	GCA_900136935.1
GCF-900135825.1	M. abscessus	abscessus	858	AUS_AN	Australia	Non-CF	respiratory system	Human	2003	Bryant et al 2016	3	109/16/3/6/59/88/50/91	494	DCC1	5	99.6	5.1	ERR459855	PRJEB2779	SAMEA2259663	GCA_900135825.1
GCF-001215025.1	M. abscessus	massiliense	PAP123	PAP_028	United Kingdom	CF	sputum	Human	2011	#N/A	1	10107236	403	DCC3a	33	98.6	5.2	ERR115087	PRJEB2779	SAMEA1464851	GCA_001215025.1
GCF-900130605.1	M. abscessus	abscessus	181	Unknown	United Kingdom	Unknown	respiratory system	Human	2003	Commins2023	37	169	615	#N/A	30	99.4	5.2	ERR369181,ERR330846	PRJEB2779	SAMEA2071285	GCA_900130605.1
GCF-900132735.1	M. abscessus	abscessus	361	SMRL_CG	United Kingdom	CF	respiratory system	Human	2009	Bryant et al 2016	4	44	437	DCC2	9	99.7	5.2	ERR343195,ERR374057	PRJEB2779	SAMEA2071451	GCA_900132735.1
GCF-900132675.1	M. abscessus	abscessus	357	SMRL_BF	United Kingdom	?	respiratory system	Human	2009	Bryant et al 2016	4	44	444457463	DCC2	9	99.8	5.2	ERR343191,ERR374053	PRJEB2779	SAMEA2068955	GCA_900132675.1
GCF-900139265.1	M. abscessus	abscessus	719	UNC_AW	USA	CF	respiratory system	Human	Unknown	Bryant et al 2016	34	166	665	#N/A	28	99.7	5.2	ERR349292,ERR349326	PRJEB2779	SAMEA2156247	GCA_900139265.1
GCF-900131435.1	M. abscessus	abscessus	742	AUS_A	Australia	CF	respiratory system	Human	2004	Bryant et al 2016	3	65	445	DCC1	5	99.8	5.2	ERR459759	PRJEB2779	SAMEA2259547	GCA_900131435.1
GCF-900135895.1	M. abscessus	bolletii	875	Unknown	Australia	Unknown	respiratory system	Human	2007	Commins2023	62	85	474	#N/A	66	98.5	5.2	ERR459955	PRJEB2779	SAMEA2259680	GCA_900135895.1
GCF-900135875.1	M. abscessus	massiliense	784	HOL_C	Netherlands	CF	respiratory system	Human	2012	Bryant et al 2016	33	204	655	#N/A	46	98.3	5.2	ERR459846	PRJEB2779	SAMEA2259589	GCA_900135875.1
GCF-900136865.1	M. abscessus	abscessus	142	Unknown	United Kingdom	Unknown	respiratory system	Human	2012	Commins2023	3	null	null	DCC1	5	99.8	5.2	ERR363378,ERR337788	PRJEB2779	SAMEA2071245	GCA_900136865.1
GCF-900134345.1	M. abscessus	abscessus	966	RHS_R	United Kingdom	CF	respiratory system	Human	2010	Bryant et al 2016	3	29/57/60	379	DCC1	5	99.8	5.2	ERR484968	PRJEB2779	SAMEA2275692	GCA_900134345.1
GCF-900136065.1	M. abscessus	abscessus	988	RHS_J	United Kingdom	CF	respiratory system	Human	2011	Bryant et al 2016	3	29/57/60	379	DCC1	5	99.7	5.2	ERR494853	PRJEB2779	SAMEA2275714	GCA_900136065.1
GCF-900131415.1	M. abscessus	abscessus	258	Unknown	United Kingdom	Unknown	respiratory system	Human	2004	#N/A	118	175	622	#N/A	35	99.3	5.3	ERR369258,ERR337819	PRJEB2779	SAMEA1973540	GCA_900131415.1
GCF-900140095.1	M. abscessus	abscessus	664	UNC_BC	USA	CF	respiratory system	Human	Unknown	Bryant et al 2016	3	90	512	DCC1	5	99.9	5.3	ERR363415,ERR363468	PRJEB2779	SAMEA2146898	GCA_900140095.1
GCF-900134625.1	M. abscessus	abscessus	977	BIR_F	United Kingdom	CF	respiratory system	Human	2011	Bryant et al 2016	48	null	null	#N/A	38	99.6	5.4	ERR494842	PRJEB2779	SAMEA2275703	GCA_900134625.1
GCF-900135765.1	M. abscessus	abscessus	808	AUS_U	Australia	CF	respiratory system	Human	2011	Bryant et al 2016	48	84	473	#N/A	38	99.5	5.4	ERR459819	PRJEB2779	SAMEA2259613	GCA_900135765.1
GCF-002800845.1	M. abscessus	abscessus	4883	China_abscessus51	China	non-CF	Sputum or lavage	Human	Between 2012-2015	Li2017	38	51	580581	DCC4	101	99.4	4.9		PRJNA398137	SAMN07501854	GCA_002800845.1
GCF-900132525.1	M. abscessus	abscessus	817	AUS_Z	Australia	CF	respiratory system	Human	2007	Bryant et al 2016	128	181	629	#N/A	70	99.3	4.9	ERR459828	PRJEB2779	SAMEA2259622	GCA_900132525.1
GCF-900136225.1	M. abscessus	massiliense	1007	BIR_Q	United Kingdom	CF	respiratory system	Human	2011	Bryant et al 2016	1	87	484	DCC3a	33	98.7	4.9	ERR494868	PRJEB2779	SAMEA2275733	GCA_900136225.1
GCF-900134825.1	M. abscessus	abscessus	447	SMRL_AD	United Kingdom	?	respiratory system	Human	2011	Bryant et al 2016	135	189	639	#N/A	48	99.6	4.9	ERR374143,ERR340513	PRJEB2779	SAMEA2069140	GCA_900134825.1
GCF-002802385.1	M. abscessus	abscessus	2833	China_abscessus75	China	non-CF	Sputum or lavage	Human	Between 2012-2015	Li2017	109	null	null	#N/A	273	99.8	4.9		PRJNA398137	SAMN07501845	GCA_002802385.1
GCF-002086375.1	M. abscessus	massiliense	CCUG 48898	Unknown	Italy	Unknown	Unknown	Unknown	Unknown	#N/A	13	20	367	#N/A	63	98.2	5		PRJNA354248	SAMN06064247	GCA_002086375.1
GCF-900132405.1	M. abscessus	bolletii	327	Unknown	United Kingdom	Unknown	respiratory system	Human	2007	#N/A	116	167	613	#N/A	41	98.8	5	ERR369327,ERR337888	PRJEB2779	SAMEA2068811	GCA_900132405.1
GCF-002802425.1	M. abscessus	abscessus	A40	China_abscessus88	China	non-CF	Sputum or lavage	Human	Between 2012-2015	Li2017	100	140	588	#N/A	284	99.1	5		PRJNA398137	SAMN07501837	GCA_002802425.1
GCF-900136605.1	M. abscessus	abscessus	509	AHL_K	United Kingdom	CF	respiratory system	Human	2011	Bryant et al 2016	null	null	null	#N/A	88	99.6	5	ERR374205,ERR340574	PRJEB2779	SAMEA1963837	GCA_900136605.1
GCF-900453325.1	M. abscessus	bolletii	NCTC10882	Unknown	United Kingdom	Unknown	Unknown	Human	Unknown	#N/A	null	null	null	#N/A	134	96.2	5		PRJEB6403	SAMEA104062574	GCA_900453325.1
GCF-002801405.1	M. abscessus	abscessus	57	China_abscessus77	China	non-CF	Sputum or lavage	Human	Between 2012-2015	Li2017	101	141	590	#N/A	89	99.7	5		PRJNA398137	SAMN07501802	GCA_002801405.1
GCF-900139405.1	M. abscessus	abscessus	4	Unknown	United Kingdom	Unknown	respiratory system	Human	Unknown	#N/A	53	211	666	#N/A	34	99.2	5	ERR363240,ERR330754	PRJEB2779	SAMEA1966176	GCA_900139405.1
GCF-003072235.1	M. abscessus	abscessus	G114	Unknown	China	non-CF	sputum or bronchoalveolar lavage	Human	2016	Ye2019	84	131	578	#N/A	53	99.5	5		PRJNA448987	SAMN08931127	GCA_003072235.1
GCF-900130685.1	M. abscessus	abscessus	770	AUS_J	Australia	CF	respiratory system	Human	2002	Bryant et al 2016	3	109/16/3/6/59/88/50/91	440	DCC1	5	99.7	5.1	ERR459785	PRJEB2779	SAMEA2259575	GCA_900130685.1
GCF-900133075.1	M. abscessus	abscessus	910	BIR_W	United Kingdom	CF	respiratory system	Human	2008	Bryant et al 2016	3	86	481	DCC1	5	99.8	5.1	ERR459981	PRJEB2779	SAMEA2259715	GCA_900133075.1
GCF-900136105.1	M. abscessus	abscessus	987	BIR_W	United Kingdom	CF	respiratory system	Human	2011	Bryant et al 2016	3	86	481	DCC1	5	99.8	5.1	ERR494852	PRJEB2779	SAMEA2275713	GCA_900136105.1
GCF-002800925.1	M. abscessus	abscessus	3478	China_abscessus85	China	non-CF	Sputum or lavage	Human	Between 2012-2015	Li2017	89	null	null	#N/A	81	99	5.1		PRJNA398137	SAMN07501844	GCA_002800925.1
GCF-002802055.1	M. abscessus	abscessus	A79	China_abscessus12	China	non-CF	Sputum or lavage	Human	Between 2012-2015	Li2017	3	109/16/3/6/59/88/50/91	null	DCC1	5	99.9	5.1		PRJNA398137	SAMN07501874	GCA_002802055.1
GCF-900134205.1	M. abscessus	abscessus	781	HOL_B	Netherlands	CF	respiratory system	Human	2010	Bryant et al 2016	136	190	640	#N/A	100	99.1	5.1	ERR459796	PRJEB2779	SAMEA2259586	GCA_900134205.1
GCF-900136435.1	M. abscessus	abscessus	491	LTH_A	United Kingdom	CF	respiratory system	Human	2012	Bryant et al 2016	48	null	null	#N/A	38	99.6	5.1	ERR374187,ERR340557	PRJEB2779	SAMEA2070911	GCA_900136435.1
GCF-900133855.1	M. abscessus	abscessus	394	SMRL_CG	United Kingdom	CF	respiratory system	Human	2008	Bryant et al 2016	4	44	437	DCC2	9	99.6	5.1	ERR343224,ERR374090	PRJEB2779	SAMEA1969436	GCA_900133855.1
GCF-900136915.1	M. abscessus	abscessus	747	AUS_B	Australia	CF	respiratory system	Human	2012	Bryant et al 2016	3	109/16/3/6/59/88/50/91	489	DCC1	5	99.5	5.1	ERR459763	PRJEB2779	SAMEA2259552	GCA_900136915.1
GCF-900135375.1	M. abscessus	abscessus	54	Unknown	United Kingdom	Unknown	respiratory system	Human	2011	Commins2023	3	29/57/60	379	DCC1	5	99.9	5.2	ERR363290,ERR330804	PRJEB2779	SAMEA2070697	GCA_900135375.1
GCF-900137745.1	M. abscessus	abscessus	1078	Unknown	United Kingdom	Unknown	respiratory system	Human	2012	Commins2023	3	29/57/60	379	DCC1	5	99.8	5.2	ERR494934	PRJEB2779	SAMEA2275804	GCA_900137745.1
GCF-900137495.1	M. abscessus	abscessus	1051	RHS_R	United Kingdom	CF	respiratory system	Human	2012	Bryant et al 2016	3	29/57/60	379	DCC1	5	99.9	5.2	ERR494909	PRJEB2779	SAMEA2275777	GCA_900137495.1
GCF-900141145.1	M. abscessus	abscessus	690	UNC_AW	USA	CF	respiratory system	Human	Unknown	Bryant et al 2016	34	166	665	#N/A	28	99.7	5.2	ERR374018	PRJEB2779	SAMEA2144043	GCA_900141145.1
GCF-900133405.1	M. abscessus	abscessus	388	SMRL_BP	United Kingdom	?	respiratory system	Human	2010	Bryant et al 2016	36	164	635	#N/A	35	99.4	5.2	ERR343219,ERR374084	PRJEB2779	SAMEA2071460	GCA_900133405.1
GCF-900135065.1	M. abscessus	abscessus	423	SMRL_X	United Kingdom	?	respiratory system	Human	2011	Bryant et al 2016	3	109/16/3/6/59/88/50/91	385410471501	DCC1	5	100	5.2	ERR343246,ERR374119	PRJEB2779	SAMEA2069132	GCA_900135065.1
GCF-900135005.1	M. abscessus	abscessus	430	SMRL_AJ	United Kingdom	?	respiratory system	Human	2011	Bryant et al 2016	17	193	644	#N/A	77	99.3	5.2	ERR374126,ERR340496	PRJEB2779	SAMEA2071549	GCA_900135005.1
GCF-900133255.1	M. abscessus	abscessus	370	SMRL_BC	United Kingdom	?	respiratory system	Human	2009	Bryant et al 2016	52	74	null	#N/A	29	99.4	5.2	ERR343204,ERR374066	PRJEB2779	SAMEA2071454	GCA_900133255.1
GCF-002800525.1	M. abscessus	abscessus	A249	China_abscessus9	China	non-CF	Sputum or lavage	Human	Between 2012-2015	Li2017	3	109/16/3/6/59/88/50/91	427	DCC1	5	99.8	5.2		PRJNA398137	SAMN07501881	GCA_002800525.1
GCF-900130395.1	M. abscessus	abscessus	160	Unknown	United Kingdom	Unknown	respiratory system	Human	2001	Commins2023	4	44	437	DCC2	9	99.7	5.2	ERR363396,ERR337806	PRJEB2779	SAMEA2071250	GCA_900130395.1
GCF-900133705.1	M. abscessus	abscessus	942	Unknown	United Kingdom	Unknown	respiratory system	Human	2009	Commins2023	4	44	null	DCC2	9	99.6	5.3	ERR490681	PRJEB2779	SAMEA2275664	GCA_900133705.1
GCF-900132855.1	M. abscessus	abscessus	340	Unknown	United Kingdom	Unknown	respiratory system	Human	2008	#N/A	118	170	628	#N/A	111	99.3	5.3	ERR369340,ERR337901	PRJEB2779	SAMEA2071444	GCA_900132855.1
GCF-900131145.1	M. abscessus	abscessus	229	Unknown	United Kingdom	Unknown	respiratory system	Human	2004	Commins2023	118	170	null	#N/A	111	99.4	5.3	ERR369229,ERR330894	PRJEB2779	SAMEA2071299	GCA_900131145.1
GCF-900138055.1	M. abscessus	abscessus	1157	STH_A	United Kingdom	CF	respiratory system	Human	2013	Bryant et al 2016	3	109/16/3/6/59/88/50/91	496	DCC1	5	96.6	5.3	ERR484952	PRJEB2779	SAMEA2275883	GCA_900138055.1
GCF-900136665.1	M. abscessus	abscessus	106	Unknown	United Kingdom	Unknown	respiratory system	Human	2012	Commins2023	111	156	null	#N/A	47	99.4	5.3	ERR363342,ERR337752	PRJEB2779	SAMEA2071234	GCA_900136665.1
GCF-900136895.1	M. abscessus	abscessus	144	Unknown	United Kingdom	Unknown	respiratory system	Human	2001	Commins2023	4	44	498	DCC2	9	99.8	5.3	ERR363380,ERR337790	PRJEB2779	SAMEA2070823	GCA_900136895.1
GCF-900133005.1	M. abscessus	abscessus	907	BIR_T	United Kingdom	CF	respiratory system	Human	2008	Bryant et al 2016	4	44	444457463	DCC2	9	99.8	5.3	ERR459978	PRJEB2779	SAMEA2259712	GCA_900133005.1
GCF-001216925.1	M. abscessus	massiliense	PAP088	PRJEB2779_25	United Kingdom	Unknown	sputum	Human	2010	Commins2023	44	null	null	DCC6	39	98.9	5.3	ERR115052	PRJEB2779	SAMEA1464899	GCA_001216925.1
GCF-900140555.1	M. abscessus	abscessus	540	DEN_AC	Denmark	CF	respiratory system	Human	Unknown	Bryant et al 2016	147	215	672	#N/A	174	99.5	4.8	ERR373943	PRJEB2779	SAMEA2151082	GCA_900140555.1
GCF-002801825.1	M. abscessus	massiliense	1398	China_massiliense10	China	non-CF	Sputum or lavage	Human	Between 2012-2015	Li2017	8	13	567600575576	DCC3b	37	99.1	4.8		PRJNA398137	SAMN07501913	GCA_002801825.1
GCF-002802285.1	M. abscessus	abscessus	3671	China_abscessus55	China	non-CF	Sputum or lavage	Human	Between 2012-2015	Li2017	38	51	580581	DCC4	101	99.3	4.9		PRJNA398137	SAMN07501853	GCA_002802285.1
GCF-002801845.1	M. abscessus	massiliense	206	China_massiliense17	China	non-CF	Sputum or lavage	Human	Between 2012-2015	Li2017	1	45901	429	DCC3a	33	98.8	5		PRJNA398137	SAMN07501910	GCA_002801845.1
GCF-900140205.1	M. abscessus	bolletii	532	Unknown	Denmark	Unknown	respiratory system	Human	Unknown	#N/A	156	null	null	#N/A	169	98.8	5	ERR369147	PRJEB2779	SAMEA2150636	GCA_900140205.1
GCF-002801525.1	M. abscessus	abscessus	123	China_abscessus82	China	non-CF	Sputum or lavage	Human	Between 2012-2015	Li2017	93	null	null	#N/A	210	99.7	5		PRJNA398137	SAMN07501794	GCA_002801525.1
GCF-900136495.1	M. abscessus	massiliense	499	LTH_I	United Kingdom	CF	respiratory system	Human	2012	Bryant et al 2016	null	null	null	#N/A	211	98.1	5	ERR374195,ERR340564	PRJEB2779	SAMEA2071623	GCA_900136495.1
GCF-900135105.1	M. abscessus	abscessus	349	SMRL_BD	United Kingdom	?	respiratory system	Human	2008	Bryant et al 2016	85	132	584	#N/A	107	99.6	5	ERR343183,ERR374045	PRJEB2779	SAMEA2071447	GCA_900135105.1
GCF-003582105.1	M. abscessus	abscessus	G194	Unknown	China	non-CF	sputum or bronchoalveolar lavage	Human	2017	Ye2019	84	131	578	#N/A	53	99.6	5		PRJNA488058	SAMN09917565	GCA_003582105.1
GCF-003582235.1	M. abscessus	abscessus	G181	Unknown	China	non-CF	sputum or bronchoalveolar lavage	Human	2017	Ye2019	84	131	578	#N/A	53	99.6	5		PRJNA488058	SAMN09917554	GCA_003582235.1
GCF-003582075.1	M. abscessus	abscessus	G195	Unknown	China	non-CF	sputum or bronchoalveolar lavage	Human	2017	Ye2019	84	131	578	#N/A	53	99.6	5		PRJNA488058	SAMN09917566	GCA_003582075.1
GCF-002801905.1	M. abscessus	massiliense	60	China_massiliense20	China	non-CF	Sputum or lavage	Human	Between 2012-2015	Li2017	1	121	null	DCC3a	33	98.3	5.1		PRJNA398137	SAMN07501906	GCA_002801905.1
GCF-900141045.1	M. abscessus	massiliense	663	UNC_AO	USA	CF	respiratory system	Human	Unknown	Bryant et al 2016	154	228	685	#N/A	116	98.7	5.1	ERR374006	PRJEB2779	SAMEA2163598	GCA_900141045.1
GCF-900137345.1	M. abscessus	abscessus	1036	BIR_W	United Kingdom	CF	respiratory system	Human	2012	Bryant et al 2016	3	86	481	DCC1	5	99.8	5.1	ERR494895	PRJEB2779	SAMEA2275762	GCA_900137345.1
GCF-900136285.1	M. abscessus	abscessus	1013	BIR_W	United Kingdom	CF	respiratory system	Human	2011	Bryant et al 2016	3	86	481	DCC1	5	99.8	5.1	ERR494874	PRJEB2779	SAMEA2275739	GCA_900136285.1
GCF-900140595.1	M. abscessus	abscessus	596	UNC_R	USA	CF	respiratory system	Human	Unknown	Bryant et al 2016	3	86	null	DCC1	5	99.9	5.1	ERR373964	PRJEB2779	SAMEA2155144	GCA_900140595.1
GCF-900141615.1	M. abscessus	abscessus	1105	AUS_BF	Australia	?	environmental	Environmental	Unknown	Bryant et al 2016	50	191/71	455	DCC5	23	99.2	5.1	ERR494954	PRJEB2779	SAMEA2275831	GCA_900141615.1
GCF-017176675.1	M. abscessus	abscessus	GD23	GD23	USA	Unknown	Unknown	Human	2019	#N/A	3	109/16/3/6/59/88/50/91	433	DCC1	5	100	5.1		PRJNA669041	SAMN16581374	GCA_017176675.1
GCF-900134175.1	M. abscessus	abscessus	780	HOL_B	Netherlands	CF	respiratory system	Human	2010	Bryant et al 2016	136	190	640	#N/A	100	99	5.1	ERR459795	PRJEB2779	SAMEA2259585	GCA_900134175.1
GCF-900137985.1	M. abscessus	massiliense	843	AUS_AI	Australia	CF	respiratory system	Human	2012	Bryant et al 2016	1	10107236	403	DCC3a	33	98.7	5.1	ERR459928	PRJEB2779	SAMEA2259648	GCA_900137985.1
GCF-900130235.1	M. abscessus	abscessus	769	AUS_J	Australia	CF	respiratory system	Human	2000	Bryant et al 2016	3	29/57/60	436	DCC1	5	99.3	5.2	ERR459784	PRJEB2779	SAMEA2259574	GCA_900130235.1
GCF-900136745.1	M. abscessus	abscessus	117	Unknown	United Kingdom	Unknown	respiratory system	Human	2012	Commins2023	4	44	null	DCC2	9	99.7	5.2	ERR363353,ERR337763	PRJEB2779	SAMEA2070717	GCA_900136745.1
GCF-001214845.1	M. abscessus	massiliense	PAP128	PAP_025	United Kingdom	CF	sputum	Human	2011	#N/A	1	null	null	DCC3a	33	98.5	5.2	ERR115092	PRJEB2779	SAMEA1464913	GCA_001214845.1
GCF-900133435.1	M. abscessus	abscessus	391	SMRL_BA	United Kingdom	Non-CF	respiratory system	Human	2010	Bryant et al 2016	4	44	437	DCC2	9	99.7	5.2	ERR343222,ERR374087	PRJEB2779	SAMEA2071461	GCA_900133435.1
GCF-900140485.1	M. abscessus	abscessus	579	UNC_F	USA	CF	respiratory system	Human	Unknown	Bryant et al 2016	34	166	665	#N/A	28	99.7	5.2	ERR373953	PRJEB2779	SAMEA2159726	GCA_900140485.1
GCF-001216625.1	M. abscessus	massiliense	PAP104	PAP_019	United Kingdom	CF	sputum	Human	2010	#N/A	1	null	null	DCC3a	33	98.5	5.2	ERR115068	PRJEB2779	SAMEA1464909	GCA_001216625.1
GCF-900139395.1	M. abscessus	abscessus	16	Unknown	United Kingdom	Unknown	respiratory system	Human	2011	Commins2023	48	null	null	#N/A	38	99.6	5.2	ERR363252,ERR330766	PRJEB2779	SAMEA2071136	GCA_900139395.1
GCF-900139105.1	M. abscessus	abscessus	641	UNC_H	USA	CF	respiratory system	Human	Unknown	Bryant et al 2016	4	44	510	DCC2	9	99.7	5.2	ERR349275,ERR349309	PRJEB2779	SAMEA2153896	GCA_900139105.1
GCF-900137095.1	M. abscessus	massiliense	786	HOL_C	Netherlands	CF	respiratory system	Human	2004	Bryant et al 2016	33	204	655	#N/A	46	97.8	5.2	ERR459847	PRJEB2779	SAMEA2259591	GCA_900137095.1
GCF-900134485.1	M. abscessus	abscessus	962	RHS_J	United Kingdom	CF	respiratory system	Human	2010	Bryant et al 2016	3	29/57/60	379	DCC1	5	99.8	5.2	ERR490698	PRJEB2779	SAMEA2275688	GCA_900134485.1
GCF-900134085.1	M. abscessus	abscessus	52	Unknown	United Kingdom	Unknown	respiratory system	Human	2010	#N/A	3	29/57/60	379	DCC1	5	99.9	5.2	ERR363288,ERR330802	PRJEB2779	SAMEA2071191	GCA_900134085.1
GCF-900135325.1	M. abscessus	abscessus	46	Unknown	United Kingdom	Unknown	respiratory system	Human	2011	Commins2023	3	29/57/60	379	DCC1	5	99.9	5.2	ERR363282,ERR330796	PRJEB2779	SAMEA2071189	GCA_900135325.1
GCF-900136975.1	M. abscessus	abscessus	806	AUS_T	Australia	CF	respiratory system	Human	2012	Bryant et al 2016	48	84	473	#N/A	38	99.7	5.2	ERR459817	PRJEB2779	SAMEA2259611	GCA_900136975.1
GCF-900131335.1	M. abscessus	abscessus	250	Unknown	United Kingdom	Unknown	respiratory system	Human	2004	#N/A	118	175	622	#N/A	35	99.3	5.3	ERR369250,ERR330915	PRJEB2779	SAMEA2071354	GCA_900131335.1
GCF-900131155.1	M. abscessus	abscessus	230	Unknown	United Kingdom	Unknown	respiratory system	Human	2004	Commins2023	118	175	622	#N/A	35	99.3	5.3	ERR369230,ERR330895	PRJEB2779	SAMEA2070542	GCA_900131155.1
GCF-900134805.1	M. abscessus	abscessus	444	SMRL_CV	United Kingdom	CF	respiratory system	Human	2011	Bryant et al 2016	118	170	620	#N/A	111	99.3	5.3	ERR374140,ERR340510	PRJEB2779	SAMEA2069139	GCA_900134805.1
GCF-900131365.1	M. abscessus	abscessus	253	Unknown	United Kingdom	Unknown	respiratory system	Human	2004	Commins2023	118	170	620	#N/A	111	99.4	5.3	ERR369253,ERR330918	PRJEB2779	SAMEA2071355	GCA_900131365.1
GCF-900141235.1	M. abscessus	abscessus	702	UNC_AZ	USA	CF	respiratory system	Human	Unknown	Bryant et al 2016	3	109/16/3/6/59/88/50/91	521	DCC1	5	100	5.3	ERR374027	PRJEB2779	SAMEA2146670	GCA_900141235.1
GCF-900130645.1	M. abscessus	abscessus	189	Unknown	United Kingdom	Unknown	respiratory system	Human	2003	Commins2023	50	191/71	null	DCC5	23	99.4	5.3	ERR369189,ERR330854	PRJEB2779	SAMEA2070837	GCA_900130645.1
GCF-900130595.1	M. abscessus	abscessus	180	Unknown	United Kingdom	Unknown	respiratory system	Human	2003	Commins2023	118	170	620	#N/A	111	99.4	5.3	ERR369180,ERR330845	PRJEB2779	SAMEA2070834	GCA_900130595.1
GCF-900140805.1	M. abscessus	abscessus	622	UNC_CL	USA	CF	respiratory system	Human	Unknown	Bryant et al 2016	3	null	null	DCC1	5	99.9	5.5	ERR373983	PRJEB2779	SAMEA2144583	GCA_900140805.1
GCF-900136205.1	M. abscessus	bolletii	1005	Unknown	United Kingdom	Unknown	respiratory system	Human	2011	Commins2023	24	35/45	null	#N/A	67	98.8	5.6	ERR494867	PRJEB2779	SAMEA2275731	GCA_900136205.1
GCF-002799985.1	M. abscessus	massiliense	5601	China_massiliense25	China	non-CF	Sputum or lavage	Human	Between 2012-2015	Li2017	33	46	null	#N/A	46	98.7	4.7		PRJNA398137	SAMN07501919	GCA_002799985.1
GCF-002802335.1	M. abscessus	abscessus	A321	China_abscessus73	China	non-CF	Sputum or lavage	Human	Between 2012-2015	Li2017	98	null	null	#N/A	281	99.6	4.8		PRJNA398137	SAMN07501847	GCA_002802335.1
GCF-002799845.1	M. abscessus	massiliense	A267	China_massiliense6	China	non-CF	Sputum or lavage	Human	Between 2012-2015	Li2017	8	13	567600575576	DCC3b	37	99.1	4.9		PRJNA398137	SAMN07501930	GCA_002799845.1
GCF-002799795.1	M. abscessus	massiliense	A47	China_massiliense28	China	non-CF	Sputum or lavage	Human	Between 2012-2015	Li2017	44	239/68	449	DCC6	39	98.8	4.9		PRJNA398137	SAMN07501940	GCA_002799795.1
GCF-002800045.1	M. abscessus	massiliense	3742	China_massiliense36	China	non-CF	Sputum or lavage	Human	Between 2012-2015	Li2017	44	239/68	449	DCC6	39	98.8	4.9		PRJNA398137	SAMN07501917	GCA_002800045.1
GCF-900141005.1	M. abscessus	abscessus	661	UNC_AM	USA	CF	respiratory system	Human	Unknown	Bryant et al 2016	null	null	null	#N/A	159	99.4	5	ERR374005	PRJEB2779	SAMEA2158283	GCA_900141005.1
GCF-900136175.1	M. abscessus	massiliense	999	BIR_Q	United Kingdom	CF	respiratory system	Human	2011	Bryant et al 2016	1	87	484	DCC3a	33	98.7	5	ERR494863	PRJEB2779	SAMEA2275725	GCA_900136175.1
GCF-002802295.1	M. abscessus	abscessus	A477	China_abscessus78	China	non-CF	Sputum or lavage	Human	Between 2012-2015	Li2017	97	139	587	#N/A	149	99.6	5		PRJNA398137	SAMN07501852	GCA_002802295.1
GCF-900134515.1	M. abscessus	abscessus	964	BIR_W	United Kingdom	CF	respiratory system	Human	2010	Bryant et al 2016	3	86	481	DCC1	5	99.7	5.1	ERR490700	PRJEB2779	SAMEA2275690	GCA_900134515.1
GCF-900140525.1	M. abscessus	abscessus	589	UNC_CU	USA	CF	respiratory system	Human	Unknown	Bryant et al 2016	50	191/71	null	DCC5	23	99.4	5.1	ERR373960	PRJEB2779	SAMEA2161456	GCA_900140525.1
GCF-002802435.1	M. abscessus	abscessus	A35	China_abscessus_31	China	non-CF	Sputum or lavage	Human	Between 2012-2015	Li2017	91	null	null	#N/A	139	99.4	5.1		PRJNA398137	SAMN07501836	GCA_002802435.1
GCF-002802135.1	M. abscessus	abscessus	6449	China_abscessus17	China	non-CF	Sputum or lavage	Human	Between 2012-2015	Li2017	3	null	null	DCC1	5	99.6	5.1		PRJNA398137	SAMN07501868	GCA_002802135.1
GCF-002801215.1	M. abscessus	abscessus	213	China_abscessus_30	China	non-CF	Sputum or lavage	Human	Between 2012-2015	Li2017	91	null	null	#N/A	139	99.4	5.1		PRJNA398137	SAMN07501817	GCA_002801215.1
GCF-001213625.1	M. abscessus	massiliense	PAP048	PAP_028	United Kingdom	CF	sputum	Human	2008	#N/A	1	10107236	403	DCC3a	33	98.3	5.1	ERR115012	PRJEB2779	SAMEA1464915	GCA_001213625.1
GCF-002801085.1	M. abscessus	abscessus	A305	China_abscessus_45	China	non-CF	Sputum or lavage	Human	Between 2012-2015	Li2017	20	null	null	#N/A	191	99.3	5.2		PRJNA398137	SAMN07501828	GCA_002801085.1
GCF-900140765.1	M. abscessus	massiliense	620	UNC_CY	USA	Non-CF	respiratory system	Human	Unknown	Bryant et al 2016	2	116/2/161	468	DCC7	42	98.5	5.2	ERR373981	PRJEB2779	SAMEA2145164	GCA_900140765.1
GCF-900131375.1	M. abscessus	abscessus	254	Unknown	United Kingdom	Unknown	respiratory system	Human	2004	#N/A	4	44	437	DCC2	9	99.6	5.2	ERR369254,ERR330919	PRJEB2779	SAMEA2070550	GCA_900131375.1
GCF-900134235.1	M. abscessus	massiliense	873	AUS_AQ	Australia	Non-CF	respiratory system	Human	2010	Bryant et al 2016	1	10107236	null	DCC3a	33	98.1	5.2	ERR459858	PRJEB2779	SAMEA2259678	GCA_900134235.1
GCF-900138995.1	M. abscessus	abscessus	408	SMRL_BP	United Kingdom	?	respiratory system	Human	2010	Bryant et al 2016	36	164	635	#N/A	35	99.4	5.2	ERR343234,ERR374104	PRJEB2779	SAMEA2068972	GCA_900138995.1
GCF-900130285.1	M. abscessus	massiliense	168	SMRL_AT	United Kingdom	CF	respiratory system	Human	2001	Bryant et al 2016	1	10107236	403	DCC3a	33	98.8	5.2	ERR363404,ERR337814	PRJEB2779	SAMEA2070830	GCA_900130285.1
GCF-900136075.1	M. abscessus	abscessus	989	RHS_J	United Kingdom	CF	respiratory system	Human	2011	Bryant et al 2016	3	29/57/60	379	DCC1	5	99.8	5.2	ERR494854	PRJEB2779	SAMEA2275715	GCA_900136075.1
GCF-900135355.1	M. abscessus	abscessus	49	Unknown	United Kingdom	Unknown	respiratory system	Human	2010	Commins2023	3	29/57/60	379	DCC1	5	99.8	5.2	ERR363285,ERR330799	PRJEB2779	SAMEA2071190	GCA_900135355.1
GCF-003581805.1	M. abscessus	abscessus	G76	Unknown	China	non-CF	sputum or bronchoalveolar lavage	Human	2017	Ye2019	91	150	596	#N/A	139	99.6	5.2		PRJNA488058	SAMN09917581	GCA_003581805.1
GCF-900136445.1	M. abscessus	abscessus	493	LTH_C	United Kingdom	CF	respiratory system	Human	2012	Bryant et al 2016	3	21	369	DCC1	5	99.8	5.3	ERR374189,ERR340559	PRJEB2779	SAMEA2071621	GCA_900136445.1
GCF-900131765.1	M. abscessus	abscessus	263	Unknown	United Kingdom	Unknown	respiratory system	Human	2005	#N/A	4	44	444457463	DCC2	9	99.7	5.3	ERR369263,ERR337824	PRJEB2779	SAMEA2070553	GCA_900131765.1
GCF-900133665.1	M. abscessus	abscessus	935	BIR_T	United Kingdom	CF	respiratory system	Human	2009	Bryant et al 2016	4	44	444457463	DCC2	9	99.7	5.3	ERR490674	PRJEB2779	SAMEA2275657	GCA_900133665.1
GCF-900132605.1	M. abscessus	abscessus	888	AUS_AW	Australia	Non-CF	respiratory system	Human	2007	Bryant et al 2016	3	109/16/3/6/59/88/50/91	478	DCC1	5	99.8	5.3	ERR459966	PRJEB2779	SAMEA2259693	GCA_900132605.1
GCF-900137735.1	M. abscessus	abscessus	1077	RHS_T	United Kingdom	CF	respiratory system	Human	2012	Bryant et al 2016	4	44	499	DCC2	9	99.5	5.4	ERR494933	PRJEB2779	SAMEA2275803	GCA_900137735.1
GCF-900136595.1	M. abscessus	abscessus	30	Unknown	United Kingdom	Unknown	respiratory system	Human	2011	Commins2023	42	null	null	#N/A	26	99.5	5.4	ERR363266,ERR330780	PRJEB2779	SAMEA2070595	GCA_900136595.1
GCF-002802775.1	M. abscessus	abscessus	29	China_abscessus57	China	non-CF	Sputum or lavage	Human	Between 2012-2015	Li2017	102	142	null	#N/A	267	98.8	4.8		PRJNA398137	SAMN07501801	GCA_002802775.1
GCF-900134275.1	M. abscessus	bolletii	846	Unknown	Australia	Unknown	respiratory system	Human	2013	Commins2023	62	192	642	#N/A	66	98.4	4.9	ERR459931	PRJEB2779	SAMEA2259651	GCA_900134275.1
GCF-002801325.1	M. abscessus	abscessus	205	China_abscessus101	China	non-CF	Sputum or lavage	Human	Between 2012-2015	Li2017	null	null	null	#N/A	270	99.3	4.9		PRJNA398137	SAMN07501810	GCA_002801325.1
GCF-002801855.1	M. abscessus	massiliense	130	China_massiliense37	China	non-CF	Sputum or lavage	Human	Between 2012-2015	Li2017	44	239/68	449	DCC6	39	98.8	4.9		PRJNA398137	SAMN07501908	GCA_002801855.1
GCF-002800955.1	M. abscessus	abscessus	234	China_abscessus83	China	non-CF	Sputum or lavage	Human	Between 2012-2015	Li2017	89	null	null	#N/A	81	99.3	5		PRJNA398137	SAMN07501843	GCA_002800955.1
GCF-900130735.1	M. abscessus	bolletii	191	Unknown	United Kingdom	Unknown	respiratory system	Human	2003	Commins2023	116	167	613	#N/A	41	98.8	5	ERR369191,ERR330856	PRJEB2779	SAMEA2070432	GCA_900130735.1
GCF-900131095.1	M. abscessus	bolletii	225	Unknown	United Kingdom	Unknown	respiratory system	Human	2004	Commins2023	116	167	613	#N/A	41	98.7	5	ERR369225,ERR330890	PRJEB2779	SAMEA2068671	GCA_900131095.1
GCF-900138755.1	M. abscessus	abscessus	2	WRCM_G	United Kingdom	?	respiratory system	Human	Unknown	Bryant et al 2016	42	229	null	#N/A	29	99.4	5	ERR363238,ERR330752	PRJEB2779	SAMEA2070152	GCA_900138755.1
GCF-002801065.1	M. abscessus	abscessus	A317	China_abscessus3	China	non-CF	Sputum or lavage	Human	Between 2012-2015	Li2017	34	157	604	#N/A	28	99.4	5		PRJNA398137	SAMN07501829	GCA_002801065.1
GCF-002799725.1	M. abscessus	massiliense	A425	China_massiliense29	China	non-CF	Sputum or lavage	Human	Between 2012-2015	Li2017	44	239/68	449	DCC6	39	98.7	5		PRJNA398137	SAMN07501938	GCA_002799725.1
GCF-002802805.1	M. abscessus	abscessus	A395	China_abscessus70	China	non-CF	Sputum or lavage	Human	Between 2012-2015	Li2017	95	143	591	#N/A	19	99.7	5.1		PRJNA398137	SAMN07501790	GCA_002802805.1
GCF-900130525.1	M. abscessus	abscessus	175	Unknown	United Kingdom	Unknown	respiratory system	Human	2002	Commins2023	null	null	null	#N/A	175	99.4	5.1	ERR369175,ERR330840	PRJEB2779	SAMEA2071283	GCA_900130525.1
GCF-001214265.1	M. abscessus	massiliense	PAP125	PAP_025	United Kingdom	CF	sputum	Human	2011	#N/A	1	null	null	DCC3a	33	98.6	5.2	ERR115089	PRJEB2779	SAMEA1464877	GCA_001214265.1
GCF-001216225.1	M. abscessus	massiliense	PAP103	PAP_030	United Kingdom	Unknown	sputum	Human	2010	Commins2023	1	null	null	DCC3a	33	98.4	5.2	ERR115067	PRJEB2779	SAMEA1464896	GCA_001216225.1
GCF-900136585.1	M. abscessus	abscessus	507	Unknown	United Kingdom	Unknown	respiratory system	Human	2013	Commins2023	3	109/16/3/6/59/88/50/91	385410471501	DCC1	5	99.9	5.2	ERR374203,ERR340572	PRJEB2779	SAMEA2069318	GCA_900136585.1
GCF-900683445.1	M. abscessus	abscessus	Patient_1_S1	Unknown	United Kingdom	Unknown	Unknown	Human	2015	#N/A	4	null	null	DCC2	122	99.8	5.2		PRJEB28875	SAMEA5330944	GCA_900683445.1
GCF-900139455.1	M. abscessus	abscessus	7	Unknown	United Kingdom	Unknown	respiratory system	Human	Unknown	#N/A	4	44	508	DCC2	9	99.3	5.2	ERR363243,ERR330757	PRJEB2779	SAMEA2071133	GCA_900139455.1
GCF-900132955.1	M. abscessus	abscessus	914	RHS_R	United Kingdom	CF	respiratory system	Human	2012	Bryant et al 2016	3	29/57/60	379	DCC1	5	99.6	5.2	ERR459869	PRJEB2779	SAMEA2259719	GCA_900132955.1
GCF-001216145.1	M. abscessus	abscessus	PAP113	#N/A	United Kingdom	Unknown	sputum	Human	2011	#N/A	42	null	null	#N/A	29	99.3	5.3	ERR115077	PRJEB2779	SAMEA1464920	GCA_001216145.1
GCF-900130655.1	M. abscessus	abscessus	188	Unknown	United Kingdom	Unknown	respiratory system	Human	2002	#N/A	118	170	628	#N/A	111	99.3	5.3	ERR369188,ERR330853	PRJEB2779	SAMEA2070431	GCA_900130655.1
GCF-900130845.1	M. abscessus	abscessus	205	Unknown	United Kingdom	Unknown	respiratory system	Human	2003	Commins2023	4	44	444457463	DCC2	9	99.8	5.3	ERR369205,ERR330870	PRJEB2779	SAMEA2071292	GCA_900130845.1
GCF-900132805.1	M. abscessus	abscessus	345	SMRL_D	United Kingdom	Non-CF	respiratory system	Human	2008	Bryant et al 2016	4	44	480	DCC2	9	99.7	5.3	ERR343179,ERR374041	PRJEB2779	SAMEA2068817	GCA_900132805.1
GCF-900135145.1	M. abscessus	abscessus	24	Unknown	United Kingdom	Unknown	respiratory system	Human	2012	Commins2023	42	194/56/219	null	#N/A	26	99.4	5.3	ERR363260,ERR330774	PRJEB2779	SAMEA2070594	GCA_900135145.1
GCF-900133035.1	M. abscessus	abscessus	908	BIR_E	United Kingdom	CF	respiratory system	Human	2008	Bryant et al 2016	118	286	null	#N/A	35	99.3	5.4	ERR459979	PRJEB2779	SAMEA2259713	GCA_900133035.1
GCF-900135725.1	M. abscessus	abscessus	807	AUS_U	Australia	CF	respiratory system	Human	2011	Bryant et al 2016	48	84	473	#N/A	38	99.3	5.4	ERR459818	PRJEB2779	SAMEA2259612	GCA_900135725.1
GCF-900135585.1	M. abscessus	abscessus	100	Unknown	United Kingdom	Unknown	respiratory system	Human	2011	#N/A	4	44	437	DCC2	9	99.7	5.6	ERR363336,ERR337746	PRJEB2779	SAMEA2071232	GCA_900135585.1
GCF-017176595.1	M. abscessus	abscessus	GD28	GD28	USA	Unknown	Unknown	Human	2019	#N/A	186	null	null	#N/A	240	99.7	4.8		PRJNA669041	SAMN16581377	GCA_017176595.1
GCF-001213185.1	M. abscessus	massiliense	PAP006	PAP_031	United Kingdom	CF	sputum	Human	2007	Commins2023	1	45901	405	DCC3a	33	98.9	4.9	ERR114970	PRJEB2779	SAMEA1464881	GCA_001213185.1
GCF-002799905.1	M. abscessus	massiliense	A222	China_massiliense33	China	non-CF	Sputum or lavage	Human	Between 2012-2015	Li2017	44	239/68	449	DCC6	39	98.6	4.9		PRJNA398137	SAMN07501926	GCA_002799905.1
GCF-900132535.1	M. abscessus	massiliense	867	AUS_AP	Australia	Non-CF	respiratory system	Human	2005	Bryant et al 2016	125	178	625	#N/A	54	98.7	4.9	ERR459857	PRJEB2779	SAMEA2259672	GCA_900132535.1
GCF-002799995.1	M. abscessus	massiliense	5620	China_massiliense35	China	non-CF	Sputum or lavage	Human	Between 2012-2015	Li2017	44	239/68	449	DCC6	39	98.8	4.9		PRJNA398137	SAMN07501920	GCA_002799995.1
GCF-900141245.1	M. abscessus	massiliense	704	UNC_BH	USA	CF	respiratory system	Human	Unknown	Bryant et al 2016	2	116/2/161	612696	DCC7	42	98.7	4.9	ERR374028	PRJEB2779	SAMEA2159875	GCA_900141245.1
GCF-900140115.1	M. abscessus	abscessus	518	DEN_Q	Denmark	CF	respiratory system	Human	Unknown	Bryant et al 2016	50	191/71	null	DCC5	23	99.2	5	ERR369139	PRJEB2779	SAMEA2152504	GCA_900140115.1
GCF-900137515.1	M. abscessus	abscessus	1055	RHS_G	United Kingdom	CF	respiratory system	Human	2012	Bryant et al 2016	138	196	647	#N/A	40	99.4	5	ERR494913	PRJEB2779	SAMEA2275781	GCA_900137515.1
GCF-002801245.1	M. abscessus	abscessus	129	China_abscessus2	China	non-CF	Sputum or lavage	Human	Between 2012-2015	Li2017	34	103	589	#N/A	28	99.7	5		PRJNA398137	SAMN07501815	GCA_002801245.1
GCF-900135925.1	M. abscessus	abscessus	1003	Unknown	United Kingdom	Unknown	respiratory system	Human	2011	#N/A	131	null	null	#N/A	245	99.4	5	ERR484971	PRJEB2779	SAMEA2275729	GCA_900135925.1
GCF-900132945.1	M. abscessus	abscessus	913	BIR_W	United Kingdom	CF	respiratory system	Human	2008	Bryant et al 2016	3	86	481	DCC1	5	99.6	5.1	ERR459868	PRJEB2779	SAMEA2259718	GCA_900132945.1
GCF-017175775.1	M. abscessus	massiliense	GD104	GD104	USA	Unknown	Unknown	Human	2020	#N/A	2	116/2/161	null	DCC7	42	98.7	5.1		PRJNA669041	SAMN16839177	GCA_017175775.1
GCF-900140935.1	M. abscessus	abscessus	654	UNC_BO	USA	CF	respiratory system	Human	Unknown	Bryant et al 2016	3	109/16/3/6/59/88/50/91	517	DCC1	5	99.9	5.1	ERR374000	PRJEB2779	SAMEA2153867	GCA_900140935.1
GCF-900136035.1	M. abscessus	abscessus	984	BIR_S	United Kingdom	CF	respiratory system	Human	2011	Bryant et al 2016	4	44	null	DCC2	9	98.3	5.1	ERR494849	PRJEB2779	SAMEA2275710	GCA_900136035.1
GCF-900133985.1	M. abscessus	abscessus	414	SMRL_BO	United Kingdom	?	respiratory system	Human	2010	Bryant et al 2016	130	184	633	#N/A	36	99.5	5.1	ERR343239,ERR374110	PRJEB2779	SAMEA2068974	GCA_900133985.1
GCF-001216665.1	M. abscessus	massiliense	PAP107	PAP_028	United Kingdom	CF	sputum	Human	2011	#N/A	1	null	null	DCC3a	33	98.6	5.2	ERR115071	PRJEB2779	SAMEA1464937	GCA_001216665.1
GCF-001216865.1	M. abscessus	massiliense	PAP112	PAP_030	United Kingdom	CF	sputum	Human	2011	#N/A	1	null	null	DCC3a	33	98.5	5.2	ERR115076	PRJEB2779	SAMEA1464932	GCA_001216865.1
GCF-001215445.1	M. abscessus	abscessus	PAP075	PAP_005	United Kingdom	Unknown	sputum	Human	2010	Commins2023	4	44	691	DCC2	9	99.7	5.2	ERR115039	PRJEB2779	SAMEA1464890	GCA_001215445.1
GCF-900132115.1	M. abscessus	abscessus	311	Unknown	United Kingdom	Unknown	respiratory system	Human	2006	Commins2023	4	44	444457463	DCC2	9	99.8	5.2	ERR369311,ERR337872	PRJEB2779	SAMEA2070663	GCA_900132115.1
GCF-900135385.1	M. abscessus	abscessus	55	Unknown	United Kingdom	Unknown	respiratory system	Human	2009	Commins2023	3	29/57/60	379	DCC1	5	99.8	5.2	ERR363291,ERR330805	PRJEB2779	SAMEA2071192	GCA_900135385.1
GCF-900130255.1	M. abscessus	abscessus	161	SMRL_U	United Kingdom	CF	respiratory system	Human	2001	Bryant et al 2016	4	44	437	DCC2	9	99.7	5.2	ERR363397,ERR337807	PRJEB2779	SAMEA2070422	GCA_900130255.1
GCF-900132755.1	M. abscessus	abscessus	364	SMRL_CG	United Kingdom	CF	respiratory system	Human	2009	Bryant et al 2016	4	44	437	DCC2	9	99.6	5.2	ERR343198,ERR374060	PRJEB2779	SAMEA2071452	GCA_900132755.1
GCF-900132205.1	M. abscessus	abscessus	777	AUS_M	Australia	CF	respiratory system	Human	2006	Bryant et al 2016	3	65	445	DCC1	5	99.7	5.2	ERR459792	PRJEB2779	SAMEA2259582	GCA_900132205.1
GCF-900137215.1	M. abscessus	abscessus	1142	BTL_G	United Kingdom	CF	respiratory system	Human	2012	Bryant et al 2016	3	109/16/3/6/59/88/50/91	385410471501	DCC1	5	99.9	5.2	ERR484995	PRJEB2779	SAMEA2275868	GCA_900137215.1
GCF-900131085.1	M. abscessus	abscessus	222	Unknown	United Kingdom	Unknown	respiratory system	Human	2004	Commins2023	4	44	437	DCC2	9	99.7	5.2	ERR369222,ERR330887	PRJEB2779	SAMEA2068670	GCA_900131085.1
GCF-900139475.1	M. abscessus	abscessus	88	Unknown	Ireland	Unknown	respiratory system	Human	2011	Commins2023	4	44	null	DCC2	9	99.8	5.2	ERR363324,ERR337734	PRJEB2779	SAMEA2071202	GCA_900139475.1
GCF-900137235.1	M. abscessus	abscessus	1063	RHS_R	United Kingdom	CF	respiratory system	Human	2012	Bryant et al 2016	3	29/57/60	379	DCC1	5	99.8	5.2	ERR484977	PRJEB2779	SAMEA2275789	GCA_900137235.1
GCF-900138225.1	M. abscessus	abscessus	1153	STH_J	United Kingdom	CF	respiratory system	Human	2013	Bryant et al 2016	42	229	null	#N/A	29	99.4	5.3	ERR485002	PRJEB2779	SAMEA2275879	GCA_900138225.1
GCF-900132435.1	M. abscessus	abscessus	330	Unknown	United Kingdom	Unknown	respiratory system	Human	2007	Commins2023	4	44	null	DCC2	9	99.8	5.3	ERR369330,ERR337891	PRJEB2779	SAMEA2068812	GCA_900132435.1
GCF-900132325.1	M. abscessus	abscessus	320	Unknown	United Kingdom	Unknown	respiratory system	Human	2007	Commins2023	118	170	628	#N/A	111	99.3	5.3	ERR369320,ERR337881	PRJEB2779	SAMEA2070666	GCA_900132325.1
GCF-001212985.1	M. abscessus	abscessus	PAP010	PRJEB2779_9	United Kingdom	Unknown	sputum	Human	2007	Commins2023	41	54	415	#N/A	69	99.4	5.3	ERR114974	PRJEB2779	SAMEA1464901	GCA_001212985.1
GCF-002802845.1	M. abscessus	abscessus	1866	China_abscessus63	China	non-CF	Sputum or lavage	Human	Between 2012-2015	Li2017	105	145	null	#N/A	20	99.7	5.3		PRJNA398137	SAMN07501785	GCA_002802845.1
GCF-002800555.1	M. abscessus	abscessus	A206	Unknown	China	non-CF	Sputum or lavage	Human	Between 2012-2015	Li2017	179	276	765	#N/A	164	99.3	4.9		PRJNA398137	SAMN07501879	GCA_002800555.1
GCF-002801265.1	M. abscessus	abscessus	5589	China_abscessus99	China	non-CF	Sputum or lavage	Human	Between 2012-2015	Li2017	null	null	null	#N/A	144	99.6	4.9		PRJNA398137	SAMN07501813	GCA_002801265.1
GCF-002801355.1	M. abscessus	abscessus	3617	China_abscessus100	China	non-CF	Sputum or lavage	Human	Between 2012-2015	Li2017	178	275	764	#N/A	276	99.2	5		PRJNA398137	SAMN07501811	GCA_002801355.1
GCF-900130475.1	M. abscessus	abscessus	170	Unknown	United Kingdom	Unknown	respiratory system	Human	2011	Commins2023	117	168	614	#N/A	75	99.1	5	ERR363406,ERR337816	PRJEB2779	SAMEA2070425	GCA_900130475.1
GCF-900138745.1	M. abscessus	abscessus	462	SMRL_AD	United Kingdom	?	respiratory system	Human	2012	Bryant et al 2016	135	189	639	#N/A	48	99.5	5	ERR374158,ERR340528	PRJEB2779	SAMEA2069145	GCA_900138745.1
GCF-002801105.1	M. abscessus	abscessus	A232	China_abscessus89	China	non-CF	Sputum or lavage	Human	Between 2012-2015	Li2017	100	140	588	#N/A	284	99.1	5		PRJNA398137	SAMN07501825	GCA_002801105.1
GCF-002802655.1	M. abscessus	abscessus	A353	China_abscessus76	China	non-CF	Sputum or lavage	Human	Between 2012-2015	Li2017	101	141	590	#N/A	89	99.7	5		PRJNA398137	SAMN07501808	GCA_002802655.1
GCF-900141675.1	M. abscessus	abscessus	1139	SWE_D	Sweden	CF	respiratory system	Human	Unknown	Bryant et al 2016	4	17/230/5/61/53	356708	DCC2	9	99.7	5.1	ERR494978	PRJEB2779	SAMEA2275865	GCA_900141675.1
GCF-002800405.1	M. abscessus	abscessus	A467	China_abscessus5	China	non-CF	Sputum or lavage	Human	Between 2012-2015	Li2017	3	29/57/60	430	DCC1	5	99.8	5.1		PRJNA398137	SAMN07501888	GCA_002800405.1
GCF-900140465.1	M. abscessus	abscessus	578	UNC_C	USA	CF	respiratory system	Human	Unknown	Bryant et al 2016	42	194/56/219	676	#N/A	26	98.8	5.1	ERR373952	PRJEB2779	SAMEA2143474	GCA_900140465.1
GCF-001217405.1	M. abscessus	massiliense	PAP105	PAP_024	United Kingdom	CF	sputum	Human	2010	#N/A	1	null	null	DCC3a	33	98.6	5.2	ERR115069	PRJEB2779	SAMEA1464929	GCA_001217405.1
GCF-001215285.1	M. abscessus	massiliense	PAP109	PAP_030	United Kingdom	CF	sputum	Human	2011	#N/A	1	null	null	DCC3a	33	98.4	5.2	ERR115073	PRJEB2779	SAMEA1464859	GCA_001215285.1
GCF-900130895.1	M. abscessus	abscessus	212	Unknown	United Kingdom	Unknown	respiratory system	Human	2003	Commins2023	4	44	437	DCC2	9	99.7	5.2	ERR369212,ERR330877	PRJEB2779	SAMEA2070536	GCA_900130895.1
GCF-900135395.1	M. abscessus	abscessus	56	Unknown	United Kingdom	Unknown	respiratory system	Human	2011	#N/A	3	29/57/60	379	DCC1	5	99.9	5.2	ERR363292,ERR330806	PRJEB2779	SAMEA2070286	GCA_900135395.1
GCF-900140505.1	M. abscessus	abscessus	581	UNC_H	USA	CF	respiratory system	Human	Unknown	Bryant et al 2016	4	44	null	DCC2	9	99.7	5.2	ERR373955	PRJEB2779	SAMEA2148059	GCA_900140505.1
GCF-900141485.1	M. abscessus	abscessus	1101	AUS_BE	Australia	?	0	Unknown	Unknown	Bryant et al 2016	50	191/71	455	DCC5	23	99.2	5.2	ERR484959	PRJEB2779	SAMEA2275827	GCA_900141485.1
GCF-900140895.1	M. abscessus	abscessus	646	UNC_AR	USA	CF	respiratory system	Human	Unknown	Bryant et al 2016	4	44	515	DCC2	9	99.7	5.2	ERR373996	PRJEB2779	SAMEA2163350	GCA_900140895.1
GCF-900132685.1	M. abscessus	abscessus	358	SMRL_BY	United Kingdom	CF	respiratory system	Human	2008	Bryant et al 2016	4	44	437	DCC2	9	99.7	5.2	ERR343192,ERR374054	PRJEB2779	SAMEA2071450	GCA_900132685.1
GCF-003582225.1	M. abscessus	abscessus	G184	Unknown	China	non-CF	sputum or bronchoalveolar lavage	Human	2017	Ye2019	91	154	602	#N/A	139	99.6	5.3		PRJNA488058	SAMN09917556	GCA_003582225.1
GCF-900132845.1	M. abscessus	abscessus	348	SMRL_BY	United Kingdom	CF	respiratory system	Human	2008	Bryant et al 2016	4	44	437	DCC2	9	99.7	5.3	ERR343182,ERR374044	PRJEB2779	SAMEA1971773	GCA_900132845.1
GCF-900131175.1	M. abscessus	abscessus	232	Unknown	United Kingdom	Unknown	respiratory system	Human	2004	Commins2023	118	170	620	#N/A	111	99.4	5.3	ERR369232,ERR330897	PRJEB2779	SAMEA2071300	GCA_900131175.1
GCF-900136565.1	M. abscessus	abscessus	498	LTH_H	United Kingdom	CF	respiratory system	Human	2012	Bryant et al 2016	4	44	null	DCC2	9	99.7	5.3	ERR374194,ERR340563	PRJEB2779	SAMEA2069315	GCA_900136565.1
GCF-900141205.1	M. abscessus	abscessus	696	UNC_AZ	USA	CF	respiratory system	Human	Unknown	Bryant et al 2016	3	109/16/3/6/59/88/50/91	521	DCC1	5	100	5.3	ERR374023	PRJEB2779	SAMEA2152244	GCA_900141205.1
GCF-900137615.1	M. abscessus	abscessus	1068	AHL_F	United Kingdom	CF	respiratory system	Human	2012	Bryant et al 2016	4	44	498	DCC2	9	99.7	5.3	ERR494925	PRJEB2779	SAMEA2275794	GCA_900137615.1
GCF-900134015.1	M. abscessus	abscessus	404	SMRL_D	United Kingdom	Non-CF	respiratory system	Human	2010	Bryant et al 2016	4	44	480	DCC2	9	99.7	5.3	ERR374100,ERR351976	PRJEB2779	SAMEA2070786	GCA_900134015.1
GCF-002801645.1	M. abscessus	abscessus	3739	China_abscessus71	China	non-CF	Sputum or lavage	Human	Between 2012-2015	Li2017	95	143	591	#N/A	19	99.7	5.4		PRJNA398137	SAMN07501787	GCA_002801645.1
GCF-900137825.1	M. abscessus	abscessus	1085	RHS_T	United Kingdom	CF	respiratory system	Human	2012	Bryant et al 2016	4	44	499	DCC2	9	99.7	5.4	ERR494940	PRJEB2779	SAMEA2275811	GCA_900137825.1
GCF-900135625.1	M. abscessus	abscessus	104	Unknown	United Kingdom	Unknown	respiratory system	Human	2012	Commins2023	4	44	437	DCC2	9	99.7	5.6	ERR363340,ERR337750	PRJEB2779	SAMEA2070301	GCA_900135625.1
GCF-003582285.1	M. abscessus	abscessus	G179	Unknown	China	non-CF	sputum or bronchoalveolar lavage	Human	2017	Ye2019	84	137	585	#N/A	53	99.3	4.9		PRJNA488058	SAMN09917552	GCA_003582285.1
GCF-900139165.1	M. abscessus	abscessus	669	UNC_B	USA	CF	respiratory system	Human	Unknown	Bryant et al 2016	22	40	664	#N/A	24	99.5	4.9	ERR349282,ERR349316	PRJEB2779	SAMEA2148192	GCA_900139165.1
GCF-002799965.1	M. abscessus	massiliense	A173	China_massiliense34	China	non-CF	Sputum or lavage	Human	Between 2012-2015	Li2017	44	239/68	449	DCC6	39	98.8	4.9		PRJNA398137	SAMN07501922	GCA_002799965.1
GCF-900135295.1	M. abscessus	abscessus	43	Unknown	United Kingdom	Unknown	respiratory system	Human	2011	Commins2023	138	196	647	#N/A	40	99.4	5	ERR363279,ERR330793	PRJEB2779	SAMEA2071188	GCA_900135295.1
GCF-900130445.1	M. abscessus	abscessus	166	Unknown	United Kingdom	Unknown	respiratory system	Human	2001	Commins2023	117	168	614	#N/A	75	99.2	5	ERR363402,ERR337812	PRJEB2779	SAMEA2071252	GCA_900130445.1
GCF-900131035.1	M. abscessus	bolletii	218	Unknown	United Kingdom	Unknown	respiratory system	Human	2004	Commins2023	116	167	613	#N/A	41	98.7	5	ERR369218,ERR330883	PRJEB2779	SAMEA2070538	GCA_900131035.1
GCF-002802325.1	M. abscessus	abscessus	2	China_abscessus79	China	non-CF	Sputum or lavage	Human	Between 2012-2015	Li2017	97	139	587	#N/A	149	99.6	5		PRJNA398137	SAMN07501850	GCA_002802325.1
GCF-900132365.1	M. abscessus	abscessus	323	Unknown	United Kingdom	Unknown	respiratory system	Human	2007	Commins2023	85	132	584	#N/A	107	99.6	5	ERR369323,ERR337884	PRJEB2779	SAMEA2070667	GCA_900132365.1
GCF-002086525.1	M. abscessus	bolletii	CIP108541	Unknown	Italy	Unknown	Unknown	Unknown	Unknown	#N/A	12	19	366	#N/A	71	98.9	5.1		PRJNA354248	SAMN06064233	GCA_002086525.1
GCF-900137255.1	M. abscessus	abscessus	1020	Unknown	United Kingdom	Unknown	respiratory system	Human	2012	Commins2023	130	null	null	#N/A	36	99.4	5.1	ERR494881	PRJEB2779	SAMEA2275746	GCA_900137255.1
GCF-900138075.1	M. abscessus	abscessus	1158	STH_D	United Kingdom	CF	respiratory system	Human	2013	Bryant et al 2016	4	17/230/5/61/53	502	DCC2	9	99.5	5.1	ERR484953	PRJEB2779	SAMEA2275884	GCA_900138075.1
GCF-900138095.1	M. abscessus	abscessus	1154	STH_K	United Kingdom	CF	respiratory system	Human	2013	Bryant et al 2016	4	17/230/5/61/53	502	DCC2	9	99.5	5.1	ERR484951	PRJEB2779	SAMEA2275880	GCA_900138095.1
GCF-900137365.1	M. abscessus	abscessus	1037	BIR_Z	United Kingdom	CF	respiratory system	Human	2012	Bryant et al 2016	130	184	633	#N/A	36	99.4	5.1	ERR494896	PRJEB2779	SAMEA2275763	GCA_900137365.1
GCF-900135015.1	M. abscessus	abscessus	431	SMRL_BA	United Kingdom	Non-CF	respiratory system	Human	2011	Bryant et al 2016	4	44	437	DCC2	9	99.7	5.2	ERR374127,ERR340497	PRJEB2779	SAMEA2070891	GCA_900135015.1
GCF-001214465.1	M. abscessus	massiliense	PAP084	PAP_019	United Kingdom	CF	sputum	Human	2010	Commins2023	1	10107236	403	DCC3a	33	98.6	5.2	ERR115048	PRJEB2779	SAMEA1464959	GCA_001214465.1
GCF-900132415.1	M. abscessus	abscessus	328	Unknown	United Kingdom	Unknown	respiratory system	Human	2007	Commins2023	4	44	437	DCC2	9	99.7	5.2	ERR369328,ERR337889	PRJEB2779	SAMEA2071440	GCA_900132415.1
GCF-900139685.1	M. abscessus	abscessus	632	UNC_AD	USA	CF	respiratory system	Human	Unknown	Bryant et al 2016	4	44	509	DCC2	9	99.8	5.2	ERR363420,ERR363473	PRJEB2779	SAMEA2160941	GCA_900139685.1
GCF-900139495.1	M. abscessus	abscessus	9	Unknown	United Kingdom	Unknown	respiratory system	Human	Unknown	#N/A	4	44	508	DCC2	9	99.7	5.2	ERR363245,ERR330759	PRJEB2779	SAMEA2070589	GCA_900139495.1
GCF-900141065.1	M. abscessus	abscessus	673	UNC_AR	USA	CF	respiratory system	Human	Unknown	Bryant et al 2016	4	44	515	DCC2	9	99.7	5.2	ERR374010	PRJEB2779	SAMEA2153559	GCA_900141065.1
GCF-900133365.1	M. abscessus	abscessus	382	SMRL_BY	United Kingdom	CF	respiratory system	Human	2008	Bryant et al 2016	4	44	437	DCC2	9	99.7	5.2	ERR343216,ERR374078	PRJEB2779	SAMEA2071458	GCA_900133365.1
GCF-001350895.1	M. abscessus	abscessus	PAP127	#N/A	United Kingdom	Unknown	sputum	Human	2011	#N/A	42	null	null	#N/A	29	99.3	5.3	ERR115091	PRJEB2779	SAMEA1464933	GCA_001350895.1
GCF-900133265.1	M. abscessus	abscessus	371	SMRL_CM	United Kingdom	?	respiratory system	Human	2009	Bryant et al 2016	130	184	633	#N/A	36	99.6	5.3	ERR343205,ERR374067	PRJEB2779	SAMEA2070775	GCA_900133265.1
GCF-900140185.1	M. abscessus	abscessus	527	DEN_A	Denmark	CF	respiratory system	Human	Unknown	Bryant et al 2016	4	44	null	DCC2	9	99.8	5.3	ERR369145	PRJEB2779	SAMEA2146173	GCA_900140185.1
GCF-001213885.1	M. abscessus	abscessus	PAP062	PAP_015	United Kingdom	Unknown	sputum	Human	2009	#N/A	4	null	null	DCC2	9	99.6	5.3	ERR115026	PRJEB2779	SAMEA1464834	GCA_001213885.1
GCF-001213945.1	M. abscessus	abscessus	PAP008	PAP_015	United Kingdom	Unknown	sputum	Human	2009	Commins2023	4	44	417	DCC2	9	99.7	5.3	ERR114972	PRJEB2779	SAMEA1464925	GCA_001213945.1
GCF-001214885.1	M. abscessus	massiliense	PAP094	#N/A	United Kingdom	Unknown	sputum	Human	2010	#N/A	1	10107236	403	DCC3a	33	98.7	5.3	ERR115058	PRJEB2779	SAMEA1464912	GCA_001214885.1
GCF-900134435.1	M. abscessus	abscessus	956	NOT_B	United Kingdom	CF	respiratory system	Human	2010	Bryant et al 2016	4	44	null	DCC2	9	99.6	5.4	ERR490692	PRJEB2779	SAMEA2275678	GCA_900134435.1
GCF-003583085.1	M. abscessus	abscessus	G102	Unknown	China	non-CF	sputum or bronchoalveolar lavage	Human	2017	Ye2019	91	159	605	#N/A	139	99.3	5.4		PRJNA488058	SAMN09917503	GCA_003583085.1
GCF-902143535.1	M. abscessus	abscessus	CSURP9530	Unknown	France	Unknown	Unknown	Unknown	Unknown	#N/A	null	null	null	#N/A	205	99.1	4.8		PRJEB33131	SAMEA5724239	GCA_902143535.1
GCF-900139075.1	M. abscessus	abscessus	610	UNC_BG	USA	CF	respiratory system	Human	Unknown	Bryant et al 2016	22	40	664	#N/A	24	99.5	4.9	ERR349273,ERR349307	PRJEB2779	SAMEA2142489	GCA_900139075.1
GCF-002800605.1	M. abscessus	abscessus	A175	China_abscessus_32	China	non-CF	Sputum or lavage	Human	Between 2012-2015	Li2017	null	null	null	#N/A	34	99.5	5		PRJNA398137	SAMN07501876	GCA_002800605.1
GCF-017175065.1	M. abscessus	massiliense	GD03	GD03	USA	Unknown	Unknown	Human	2018	#N/A	null	null	null	#N/A	230	98.3	5		PRJNA669041	SAMN16839136	GCA_017175065.1
GCF-900131605.1	M. abscessus	abscessus	272	Unknown	United Kingdom	Unknown	respiratory system	Human	2005	Commins2023	85	132	584	#N/A	107	99.6	5	ERR369272,ERR337833	PRJEB2779	SAMEA2070556	GCA_900131605.1
GCF-900140405.1	M. abscessus	abscessus	338	Unknown	United Kingdom	Unknown	respiratory system	Human	2008	Commins2023	85	132	584	#N/A	107	99.6	5	ERR369338,ERR337899	PRJEB2779	SAMEA2070672	GCA_900140405.1
GCF-900131925.1	M. abscessus	abscessus	293	Unknown	United Kingdom	Unknown	respiratory system	Human	2006	Commins2023	85	132	584	#N/A	107	99.6	5	ERR369293,ERR337854	PRJEB2779	SAMEA2070657	GCA_900131925.1
GCF-900132505.1	M. abscessus	abscessus	336	Unknown	United Kingdom	Unknown	respiratory system	Human	2007	#N/A	85	132	584	#N/A	107	99.6	5	ERR369336,ERR337897	PRJEB2779	SAMEA2068814	GCA_900132505.1
GCF-900133955.1	M. abscessus	abscessus	406	SMRL_BN	United Kingdom	?	respiratory system	Human	2010	Bryant et al 2016	85	132	584	#N/A	107	99.5	5	ERR343232,ERR374102	PRJEB2779	SAMEA2071541	GCA_900133955.1
GCF-900130265.1	M. abscessus	abscessus	165	SMRL_AH	United Kingdom	?	respiratory system	Human	2001	Bryant et al 2016	null	null	null	#N/A	108	99.5	5.1	ERR363401,ERR337811	PRJEB2779	SAMEA2070829	GCA_900130265.1
GCF-001215485.1	M. abscessus	massiliense	PAP057	PAP_028	United Kingdom	CF	sputum	Human	2009	#N/A	1	10107236	null	DCC3a	33	98.6	5.1	ERR115021	PRJEB2779	SAMEA1464935	GCA_001215485.1
GCF-001214285.1	M. abscessus	massiliense	PAP091	PAP_024	United Kingdom	CF	sputum	Human	2010	#N/A	1	null	null	DCC3a	33	98.6	5.2	ERR115055	PRJEB2779	SAMEA1464861	GCA_001214285.1
GCF-001217285.1	M. abscessus	massiliense	PAP114	PAP_019	United Kingdom	CF	sputum	Human	2010	#N/A	1	null	null	DCC3a	33	98.5	5.2	ERR115078	PRJEB2779	SAMEA1464900	GCA_001217285.1
GCF-001214825.1	M. abscessus	massiliense	PAP119	PAP_024	United Kingdom	CF	sputum	Human	2010	#N/A	1	null	null	DCC3a	33	98.6	5.2	ERR115083	PRJEB2779	SAMEA1464928	GCA_001214825.1
GCF-002801175.1	M. abscessus	abscessus	3820	China_abscessus118	China	non-CF	Sputum or lavage	Human	Between 2012-2015	Li2017	null	null	null	#N/A	148	99	5.2		PRJNA398137	SAMN07501822	GCA_002801175.1
GCF-900131575.1	M. abscessus	abscessus	269	Unknown	United Kingdom	Unknown	respiratory system	Human	2005	Commins2023	4	44	437	DCC2	9	99.6	5.2	ERR369269,ERR337830	PRJEB2779	SAMEA2070555	GCA_900131575.1
GCF-900139965.1	M. abscessus	abscessus	590	UNC_H	USA	CF	respiratory system	Human	Unknown	Bryant et al 2016	4	44	510	DCC2	9	99.8	5.2	ERR363452,ERR363505	PRJEB2779	SAMEA2160639	GCA_900139965.1
GCF-900139765.1	M. abscessus	abscessus	623	UNC_Z	USA	CF	respiratory system	Human	Unknown	Bryant et al 2016	36	164	678	#N/A	35	99.4	5.2	ERR363408,ERR363461	PRJEB2779	SAMEA2142656	GCA_900139765.1
GCF-900135125.1	M. abscessus	abscessus	23	Unknown	United Kingdom	Unknown	respiratory system	Human	2012	Commins2023	4	44	491	DCC2	9	99.8	5.2	ERR363259,ERR330773	PRJEB2779	SAMEA2070158	GCA_900135125.1
GCF-900131965.1	M. abscessus	abscessus	296	Unknown	United Kingdom	Unknown	respiratory system	Human	2006	Commins2023	118	170	620	#N/A	111	99.4	5.3	ERR369296,ERR337857	PRJEB2779	SAMEA2070658	GCA_900131965.1
GCF-900133895.1	M. abscessus	abscessus	398	SMRL_BX	United Kingdom	?	respiratory system	Human	2010	Bryant et al 2016	3	21	369	DCC1	5	99.9	5.3	ERR343227,ERR374094	PRJEB2779	SAMEA2070784	GCA_900133895.1
GCF-900140395.1	M. abscessus	abscessus	279	Unknown	United Kingdom	Unknown	respiratory system	Human	2004	Commins2023	4	44	444457463	DCC2	9	99.6	5.4	ERR369279,ERR337840	PRJEB2779	SAMEA2068795	GCA_900140395.1
GCF-900135705.1	M. abscessus	abscessus	804	AUS_T	Australia	CF	respiratory system	Human	2011	Bryant et al 2016	48	84	473	#N/A	38	98.6	5.4	ERR459815	PRJEB2779	SAMEA2259609	GCA_900135705.1
GCF-002801115.1	M. abscessus	abscessus	A215	China_abscessus_42	China	non-CF	Sputum or lavage	Human	Between 2012-2015	Li2017	90	135	582	#N/A	74	99.2	4.8		PRJNA398137	SAMN07501824	GCA_002801115.1
GCF-003072385.1	M. abscessus	abscessus	A315	Unknown	China	non-CF	sputum or bronchoalveolar lavage	Human	2016	Ye2019	48	151	597	#N/A	38	99.6	5		PRJNA448987	SAMN08931116	GCA_003072385.1
GCF-900131165.1	M. abscessus	abscessus	231	Unknown	United Kingdom	Unknown	respiratory system	Human	2004	Commins2023	117	168	614	#N/A	75	99.2	5	ERR369231,ERR330896	PRJEB2779	SAMEA1965051	GCA_900131165.1
GCF-002799945.1	M. abscessus	massiliense	A186	China_massiliense14	China	non-CF	Sputum or lavage	Human	Between 2012-2015	Li2017	1	45901	null	DCC3a	33	98.8	5		PRJNA398137	SAMN07501924	GCA_002799945.1
GCF-900139705.1	M. abscessus	abscessus	679	UNC_BX	USA	CF	respiratory system	Human	Unknown	Bryant et al 2016	153	226	683	#N/A	96	99.4	5	ERR363418,ERR363471	PRJEB2779	SAMEA2150414	GCA_900139705.1
GCF-900132155.1	M. abscessus	abscessus	315	Unknown	United Kingdom	Unknown	respiratory system	Human	2007	Commins2023	85	132	584	#N/A	107	99.6	5	ERR369315,ERR337876	PRJEB2779	SAMEA2068807	GCA_900132155.1
GCF-900134065.1	M. abscessus	abscessus	401	SMRL_BN	United Kingdom	?	respiratory system	Human	2009	Bryant et al 2016	85	132	584	#N/A	107	99.5	5	ERR374097,ERR351974	PRJEB2779	SAMEA2070785	GCA_900134065.1
GCF-900133315.1	M. abscessus	abscessus	378	SMRL_BN	United Kingdom	?	respiratory system	Human	2009	Bryant et al 2016	85	132	584	#N/A	107	99.5	5	ERR343212,ERR374074	PRJEB2779	SAMEA2068962	GCA_900133315.1
GCF-900130915.1	M. abscessus	abscessus	214	Unknown	United Kingdom	Unknown	respiratory system	Human	2003	Commins2023	83	129	617	#N/A	62	99.4	5.1	ERR369214,ERR330879	PRJEB2779	SAMEA2071294	GCA_900130915.1
GCF-900136945.1	M. abscessus	abscessus	548	SMRL_CG	United Kingdom	CF	respiratory system	Human	2012	Bryant et al 2016	4	44	437	DCC2	9	99.6	5.1	ERR369152	PRJEB2779	SAMEA2154288	GCA_900136945.1
GCF-001214165.1	M. abscessus	massiliense	PAP049	PAP_028	United Kingdom	CF	sputum	Human	2008	Commins2023	1	null	null	DCC3a	33	98.6	5.1	ERR115013	PRJEB2779	SAMEA1464916	GCA_001214165.1
GCF-001214525.1	M. abscessus	massiliense	PAP116	PAP_024	United Kingdom	CF	sputum	Human	2010	#N/A	1	null	null	DCC3a	33	98.5	5.2	ERR115080	PRJEB2779	SAMEA1464879	GCA_001214525.1
GCF-001213365.1	M. abscessus	massiliense	PAP095	PAP_024	United Kingdom	CF	sputum	Human	2010	#N/A	1	null	null	DCC3a	33	98.5	5.2	ERR115059	PRJEB2779	SAMEA1464931	GCA_001213365.1
GCF-001216725.1	M. abscessus	massiliense	PAP118	PAP_030	United Kingdom	CF	sputum	Human	2010	Commins2023	1	null	null	DCC3a	33	98.3	5.2	ERR115082	PRJEB2779	SAMEA1464844	GCA_001216725.1
GCF-900135885.1	M. abscessus	bolletii	874	Unknown	Australia	Unknown	respiratory system	Human	2007	Commins2023	62	85	474	#N/A	66	98.3	5.2	ERR459954	PRJEB2779	SAMEA2259679	GCA_900135885.1
GCF-900136555.1	M. abscessus	abscessus	503	LTH_M	United Kingdom	CF	respiratory system	Human	2011	Bryant et al 2016	4	44	null	DCC2	9	99.5	5.2	ERR374199,ERR340568	PRJEB2779	SAMEA2068740	GCA_900136555.1
GCF-002800855.1	M. abscessus	abscessus	244	China_abscessus80	China	non-CF	Sputum or lavage	Human	Between 2012-2015	Li2017	null	null	null	#N/A	149	99.4	5.2		PRJNA398137	SAMN07501851	GCA_002800855.1
GCF-000261125.1	M. abscessus	massiliense	M172	Unknown	Malaysia	Unknown	Unknown	Human	Unknown	#N/A	44	126	569	DCC6	39	98.5	5.2		PRJNA89599	SAMN02471419	GCA_000261125.1
GCF-900138275.1	M. abscessus	abscessus	1097	AUS_BA	Australia	Non-CF	respiratory system	Human	2013	Bryant et al 2016	50	191/71	455	DCC5	23	99	5.2	ERR494949	PRJEB2779	SAMEA2275823	GCA_900138275.1
GCF-900138195.1	M. abscessus	abscessus	1149	STH_E	United Kingdom	CF	respiratory system	Human	2013	Bryant et al 2016	4	44	505	DCC2	9	99.5	5.2	ERR484999	PRJEB2779	SAMEA2275875	GCA_900138195.1
GCF-000270845.1	M. abscessus	abscessus	3A-0122-R	3A	USA	Unknown	Unknown	Unknown	Unknown	#N/A	3	29/57/60	421	DCC1	5	99.7	5.2	SRR341941,SRR341942,SRR341943	PRJNA65159	SAMN00715826	GCA_000270845.1
GCF-900139315.1	M. abscessus	abscessus	1	Unknown	United Kingdom	Unknown	respiratory system	Human	Unknown	#N/A	4	44	508	DCC2	9	99.7	5.2	ERR363237,ERR330751	PRJEB2779	SAMEA2071132	GCA_900139315.1
GCF-900130955.1	M. abscessus	abscessus	216	Unknown	United Kingdom	Unknown	respiratory system	Human	2004	Commins2023	4	44	444457463	DCC2	9	99.8	5.3	ERR369216,ERR330881	PRJEB2779	SAMEA2068669	GCA_900130955.1
GCF-900136045.1	M. abscessus	abscessus	986	BIR_AA	United Kingdom	CF	respiratory system	Human	2011	Bryant et al 2016	4	44	500	DCC2	9	99.7	5.3	ERR494851	PRJEB2779	SAMEA2275712	GCA_900136045.1
GCF-002802145.1	M. abscessus	abscessus	A58	China_abscessus14	China	non-CF	Sputum or lavage	Human	Between 2012-2015	Li2017	3	109/16/3/6/59/88/50/91	427	DCC1	5	100	5.3		PRJNA398137	SAMN07501871	GCA_002802145.1
GCF-900135265.1	M. abscessus	abscessus	39	Unknown	United Kingdom	Unknown	respiratory system	Human	2011	Commins2023	4	44	492	DCC2	9	99.8	5.4	ERR363275,ERR330789	PRJEB2779	SAMEA2070598	GCA_900135265.1
GCF-900137935.1	M. abscessus	bolletii	542	Unknown	United Kingdom	Unknown	respiratory system	Human	2013	#N/A	null	null	null	#N/A	199	98.1	5.5	ERR363451,ERR363504	PRJEB2779	SAMEA1966577	GCA_900137935.1
GCF-900135935.1	M. abscessus	abscessus	878	AUS_AS	Australia	Non-CF	respiratory system	Human	2004	Bryant et al 2016	50	191/71	641	DCC5	23	99	5.5	ERR459956	PRJEB2779	SAMEA2259683	GCA_900135935.1
GCF-900135595.1	M. abscessus	abscessus	102	Unknown	United Kingdom	Unknown	respiratory system	Human	2011	#N/A	4	44	437	DCC2	9	99.7	5.6	ERR363338,ERR337748	PRJEB2779	SAMEA2070712	GCA_900135595.1
GCF-900135575.1	M. abscessus	abscessus	101	Unknown	United Kingdom	Unknown	respiratory system	Human	2011	#N/A	4	44	437	DCC2	9	99.7	5.6	ERR363337,ERR337747	PRJEB2779	SAMEA2070300	GCA_900135575.1
GCF-900135605.1	M. abscessus	abscessus	105	Unknown	United Kingdom	Unknown	respiratory system	Human	2012	Commins2023	4	44	437	DCC2	9	99.7	5.6	ERR363341,ERR337751	PRJEB2779	SAMEA2070713	GCA_900135605.1
GCF-015499745.1	M. abscessus	bolletii	2572-17	CG2021_1	Germany	Unknown	tissue (breast implant)	Human	2000	Cornejo-Granados2021	null	null	null	#N/A	226	98.3	4.9		PRJNA646278	SAMN15228281	GCA_015499745.1
GCF-000261085.1	M. abscessus	massiliense	M18	Unknown	Malaysia	Unknown	Unknown	Human	Unknown	#N/A	1	null	null	DCC3a	33	98.8	4.9		PRJNA89593	SAMN02471409	GCA_000261085.1
GCF-900135435.1	M. abscessus	abscessus	61	Unknown	United Kingdom	Unknown	respiratory system	Human	2011	Commins2023	38	51	580581	DCC4	101	99.2	4.9	ERR363297,ERR330811	PRJEB2779	SAMEA2071194	GCA_900135435.1
GCF-900141175.1	M. abscessus	abscessus	574	UNC_B	USA	CF	respiratory system	Human	Unknown	Bryant et al 2016	22	40	664	#N/A	24	99.5	4.9	ERR373949	PRJEB2779	SAMEA2154625	GCA_900141175.1
GCF-002801255.1	M. abscessus	abscessus	A54	China_abscessus_47	China	non-CF	Sputum or lavage	Human	Between 2012-2015	Li2017	92	136	583	#N/A	104	99.7	4.9		PRJNA398137	SAMN07501814	GCA_002801255.1
GCF-003072345.1	M. abscessus	massiliense	G88	Unknown	China	non-CF	sputum or bronchoalveolar lavage	Human	2016	Ye2019	1	45901	null	DCC3a	33	98.8	4.9		PRJNA448987	SAMN08931121	GCA_003072345.1
GCF-900137445.1	M. abscessus	abscessus	1047	RHS_G	United Kingdom	CF	respiratory system	Human	2012	Bryant et al 2016	138	196	647	#N/A	40	99.4	5	ERR494906	PRJEB2779	SAMEA2275773	GCA_900137445.1
GCF-900135305.1	M. abscessus	abscessus	44	Unknown	United Kingdom	Unknown	respiratory system	Human	2011	#N/A	138	196	647	#N/A	40	99.4	5	ERR363280,ERR330794	PRJEB2779	SAMEA2070165	GCA_900135305.1
GCF-900139015.1	M. abscessus	abscessus	419	SMRL_AD	United Kingdom	?	respiratory system	Human	2010	Bryant et al 2016	135	189	639	#N/A	48	99.1	5	ERR374115,ERR351978	PRJEB2779	SAMEA2070791	GCA_900139015.1
GCF-900141605.1	M. abscessus	bolletii	1107	Unknown	Australia	Unknown	Ambiguous (Environmental/disease)	Unknown	2006	Commins2023	120	172	720	#N/A	65	98.7	5	ERR494955	PRJEB2779	SAMEA2275833	GCA_900141605.1
GCF-900131705.1	M. abscessus	abscessus	283	Unknown	United Kingdom	Unknown	respiratory system	Human	2006	Commins2023	85	132	584	#N/A	107	99.6	5	ERR369283,ERR337844	PRJEB2779	SAMEA2071364	GCA_900131705.1
GCF-900132135.1	M. abscessus	abscessus	314	Unknown	United Kingdom	Unknown	respiratory system	Human	2007	Commins2023	85	132	584	#N/A	107	99.6	5	ERR369314,ERR337875	PRJEB2779	SAMEA2070664	GCA_900132135.1
GCF-900133935.1	M. abscessus	abscessus	407	SMRL_BN	United Kingdom	?	respiratory system	Human	2008	Bryant et al 2016	85	132	584	#N/A	107	99.5	5	ERR343233,ERR374103	PRJEB2779	SAMEA2070787	GCA_900133935.1
GCF-900133885.1	M. abscessus	abscessus	399	SMRL_BN	United Kingdom	?	respiratory system	Human	2010	Bryant et al 2016	85	132	584	#N/A	107	99.5	5.1	ERR343228,ERR374095	PRJEB2779	SAMEA2068969	GCA_900133885.1
GCF-017176655.1	M. abscessus	massiliense	GD10	GD10	USA	Unknown	Unknown	Human	2019	#N/A	2	116/2/161	612696	DCC7	42	98.7	5.1		PRJNA669041	SAMN16581373	GCA_017176655.1
GCF-900140455.1	M. abscessus	abscessus	584	UNC_K	USA	CF	respiratory system	Human	Unknown	Bryant et al 2016	50	null	null	DCC5	23	99.3	5.1	ERR373956	PRJEB2779	SAMEA2143970	GCA_900140455.1
GCF-001213425.1	M. abscessus	massiliense	PAP058	PAP_010	United Kingdom	CF	sputum	Human	2009	#N/A	1	10107236	null	DCC3a	33	98.6	5.2	ERR115022	PRJEB2779	SAMEA1464918	GCA_001213425.1
GCF-900140375.1	M. abscessus	abscessus	248	Unknown	United Kingdom	Unknown	respiratory system	Human	2002	Commins2023	4	44	437	DCC2	9	99.6	5.2	ERR369248,ERR330913	PRJEB2779	SAMEA2070548	GCA_900140375.1
GCF-900135995.1	M. abscessus	bolletii	979	Unknown	United Kingdom	Unknown	respiratory system	Human	2011	Commins2023	24	35/45	648	#N/A	67	98.3	5.2	ERR494844	PRJEB2779	SAMEA2275705	GCA_900135995.1
GCF-002800465.1	M. abscessus	abscessus	A312	China_abscessus7	China	non-CF	Sputum or lavage	Human	Between 2012-2015	Li2017	3	4	355	DCC1	5	99.9	5.2		PRJNA398137	SAMN07501885	GCA_002800465.1
GCF-002800315.1	M. abscessus	abscessus	3476	China_abscessus108	China	non-CF	Sputum or lavage	Human	Between 2012-2015	Li2017	106	146	593	#N/A	275	99.5	5.2		PRJNA398137	SAMN07501898	GCA_002800315.1
GCF-002800625.1	M. abscessus	abscessus	A51	China_abscessus15	China	non-CF	Sputum or lavage	Human	Between 2012-2015	Li2017	3	4	355	DCC1	5	99.9	5.2		PRJNA398137	SAMN07501870	GCA_002800625.1
GCF-900136135.1	M. abscessus	abscessus	997	RHS_E	United Kingdom	CF	respiratory system	Human	2011	Bryant et al 2016	4	44	492	DCC2	9	99.7	5.4	ERR494861	PRJEB2779	SAMEA2275723	GCA_900136135.1
GCF-900135245.1	M. abscessus	abscessus	38	Unknown	United Kingdom	Unknown	respiratory system	Human	2011	Commins2023	4	44	492	DCC2	9	99.8	5.4	ERR363274,ERR330788	PRJEB2779	SAMEA2070163	GCA_900135245.1
GCF-017176455.1	M. abscessus	massiliense	GD30	GD30	USA	Unknown	Unknown	Human	2019	#N/A	2	116/2/161	null	DCC7	42	98.6	5		PRJNA669041	SAMN16839147	GCA_017176455.1
GCF-002800155.1	M. abscessus	massiliense	111	China_massiliense19	China	non-CF	Sputum or lavage	Human	Between 2012-2015	Li2017	1	10107236	null	DCC3a	33	98.8	5.1		PRJNA398137	SAMN07501907	GCA_002800155.1
GCF-900130925.1	M. abscessus	abscessus	215	Unknown	United Kingdom	Unknown	respiratory system	Human	2001	Commins2023	83	129	617	#N/A	62	99.3	5.1	ERR369215,ERR330880	PRJEB2779	SAMEA2070537	GCA_900130925.1
GCF-017175055.1	M. abscessus	massiliense	GD04	GD04	USA	Unknown	Unknown	Human	2018	#N/A	1	10107236	403	DCC3a	33	98.8	5.1		PRJNA669041	SAMN16839137	GCA_017175055.1
GCF-001215305.1	M. abscessus	massiliense	PAP126	PAP_026	United Kingdom	Non-CF	sputum	Human	2011	Commins2023	1	null	null	DCC3a	33	98.5	5.2	ERR115090	PRJEB2779	SAMEA1464895	GCA_001215305.1
GCF-900130965.1	M. abscessus	abscessus	741	AUS_A	Australia	CF	respiratory system	Human	2003	Bryant et al 2016	3	65	445	DCC1	5	99.2	5.2	ERR459758	PRJEB2779	SAMEA2259546	GCA_900130965.1
GCF-900138105.1	M. abscessus	abscessus	1160	STH_L	United Kingdom	CF	respiratory system	Human	2013	Bryant et al 2016	4	17/230/5/61/53	null	DCC2	9	99.6	5.2	ERR484954	PRJEB2779	SAMEA2275886	GCA_900138105.1
GCF-900141565.1	M. abscessus	abscessus	1098	AUS_BB	Australia	?	respiratory system	Human	Unknown	Bryant et al 2016	50	191/71	455	DCC5	23	98.2	5.2	ERR494950	PRJEB2779	SAMEA2275824	GCA_900141565.1
GCF-900139295.1	M. abscessus	abscessus	722	UNC_BS	USA	CF	respiratory system	Human	Unknown	Bryant et al 2016	20	28	378	#N/A	191	99.5	5.2	ERR349294,ERR349328	PRJEB2779	SAMEA2150512	GCA_900139295.1
GCF-900139365.1	M. abscessus	abscessus	13	Unknown	United Kingdom	Unknown	respiratory system	Human	2011	Commins2023	130	184	633	#N/A	36	99.6	5.2	ERR363249,ERR330763	PRJEB2779	SAMEA2071135	GCA_900139365.1
GCF-900137645.1	M. abscessus	abscessus	1031	RHS_S	United Kingdom	CF	respiratory system	Human	2012	Bryant et al 2016	130	184	633	#N/A	36	99.6	5.3	ERR494890	PRJEB2779	SAMEA2275757	GCA_900137645.1
GCF-900137545.1	M. abscessus	abscessus	1030	Unknown	United Kingdom	Unknown	respiratory system	Human	2012	Commins2023	130	184	633	#N/A	36	99.6	5.3	ERR494889	PRJEB2779	SAMEA2275756	GCA_900137545.1
GCF-900136545.1	M. abscessus	abscessus	506	AHL_I	United Kingdom	CF	respiratory system	Human	2012	Bryant et al 2016	4	44	417	DCC2	9	99.8	5.3	ERR374202,ERR340571	PRJEB2779	SAMEA2068741	GCA_900136545.1
GCF-001213685.1	M. abscessus	abscessus	PAP032	PAP_015	United Kingdom	Unknown	sputum	Human	2008	Commins2023	4	44	417	DCC2	9	99.7	5.3	ERR114996	PRJEB2779	SAMEA1464939	GCA_001213685.1
GCF-900135255.1	M. abscessus	abscessus	40	Unknown	United Kingdom	Unknown	respiratory system	Human	2011	Commins2023	4	44	492	DCC2	9	99.8	5.4	ERR363276,ERR330790	PRJEB2779	SAMEA2071187	GCA_900135255.1
GCF-001213745.1	M. abscessus	abscessus	PAP041	PRJEB2779_1	United Kingdom	Unknown	sputum	Human	2008	Commins2023	42	194/56/219	418	#N/A	26	99.4	5.5	ERR115005	PRJEB2779	SAMEA1464893	GCA_001213745.1
GCF-900132255.1	M. abscessus	abscessus	887	AUS_AV	Australia	Non-CF	respiratory system	Human	2006	Bryant et al 2016	50	191/71	641	DCC5	23	99.2	5.5	ERR459965	PRJEB2779	SAMEA2259692	GCA_900132255.1
GCF-900136615.1	M. abscessus	abscessus	32	Unknown	United Kingdom	Unknown	respiratory system	Human	2011	Commins2023	42	194/56/219	null	#N/A	26	99.2	5.6	ERR363268,ERR330782	PRJEB2779	SAMEA2070161	GCA_900136615.1
GCF-017175725.1	M. abscessus	abscessus	GD97	GD97	Spain	Unknown	Unknown	Human	2020	#N/A	null	null	null	#N/A	233	99.3	4.8		PRJNA669041	SAMN16839175	GCA_017175725.1
[truncated: 780 more rows]

## Sheet: Table S4 cgMLST targets
Scheme	Locus	Gene	Source	Product	Position	Task Template Usage	Accessory/Discarded Reason
[truncated: 10,529 more rows]
[truncated: 1 more columns]

[truncated: 2 more sheets: Table S5 MIC SLOMYCO, Table S6 MIC RAPMYCO]
